# Supplementary material for: Growth of Biological Complexity from Prokaryotes to Hominids Reflected in the Human Genome
Source: Int J Mol Sci. 2021 Oct 28;22(21):11640. doi: 10.3390/ijms222111640 (PMC8583824; doi:10.3390/ijms222111640)
Supplement: Supplementary file 1 [file ijms-22-11640-s001.zip]

Archive with 3 entries (3 files):
- vinogradov_SupFigs.pdf
- vinogradov_SupLists_1-2.xls
- vinogradov_SupTab_1-5.xls
