# Supplementary material for: Growth of Biological Complexity from Prokaryotes to Hominids Reflected in the Human Genome
Source: Int J Mol Sci. 2021 Oct 28;22(21):11640. doi: 10.3390/ijms222111640 (PMC8583824; doi:10.3390/ijms222111640)
Supplement: Supplementary file 1 [file ijms-22-11640-s001.zip › vinogradov_SupLists_1-2.xls]

## Sheet: SupList1
Supplementary List S1.
The shallow phylostratigraphy of human genes.
NCBI_ID	Gene name	Phylostratum
1	A1BG	14
2	A2M	10
9	NAT1	1
10	NAT2	16
12	SERPINA3	14
13	AADAC	6
14	AAMP	2
15	AANAT	9
16	AARS1	1
19	ABCA1	2
21	ABCA3	2
22	ABCB7	1
23	ABCF1	1
24	ABCA4	2
25	ABL1	2
26	AOC1	2
27	ABL2	9
28	ABO	15
30	ACAA1	1
31	ACACA	2
32	ACACB	2
33	ACADL	1
34	ACADM	1
35	ACADS	1
36	ACADSB	1
37	ACADVL	1
38	ACAT1	1
39	ACAT2	1
40	ASIC2	4
41	ASIC1	6
43	ACHE	1
47	ACLY	2
48	ACO1	1
49	ACR	10
51	ACOX1	1
52	ACP1	1
53	ACP2	1
54	ACP5	1
55	ACP3	2
56	ACRV1	11
58	ACTA1	2
59	ACTA2	2
60	ACTB	1
70	ACTC1	2
71	ACTG1	2
72	ACTG2	2
81	ACTN4	2
86	ACTL6A	2
88	ACTN2	2
89	ACTN3	6
90	ACVR1	6
91	ACVR1B	6
92	ACVR2A	6
93	ACVR2B	5
97	ACYP1	2
98	ACYP2	2
100	ADA	1
101	ADAM8	9
102	ADAM10	5
103	ADAR	9
104	ADARB1	5
105	ADARB2	5
107	ADCY1	6
108	ADCY2	2
109	ADCY3	6
111	ADCY5	2
112	ADCY6	6
113	ADCY7	6
114	ADCY8	6
115	ADCY9	2
116	ADCYAP1	9
118	ADD1	6
119	ADD2	6
120	ADD3	6
123	PLIN2	6
124	ADH1A	17
125	ADH1B	17
126	ADH1C	1
127	ADH4	14
128	ADH5	1
130	ADH6	15
131	ADH7	15
132	ADK	1
133	ADM	9
134	ADORA1	6
135	ADORA2A	8
136	ADORA2B	6
140	ADORA3	6
141	ADPRH	2
142	PARP1	2
143	PARP4	4
146	ADRA1D	9
147	ADRA1B	6
148	ADRA1A	8
150	ADRA2A	7
151	ADRA2B	6
152	ADRA2C	7
153	ADRB1	9
154	ADRB2	6
155	ADRB3	6
156	GRK2	5
157	GRK3	4
159	ADSS2	1
160	AP2A1	2
161	AP2A2	2
162	AP1B1	2
163	AP2B1	2
164	AP1G1	2
165	AEBP1	9
166	TLE5	9
167	CRISP1	13
173	AFM	13
175	AGA	1
176	ACAN	9
177	AGER	12
178	AGL	2
181	AGRP	10
182	JAG1	4
185	AGTR1	9
186	AGTR2	9
187	APLNR	9
189	AGXT	1
190	NR0B1	6
191	AHCY	1
196	AHR	9
197	AHSG	9
202	CRYBG1	9
203	AK1	1
204	AK2	1
205	AK4	1
207	AKT1	2
210	ALAD	1
211	ALAS1	1
212	ALAS2	1
213	ALB	9
214	ALCAM	6
215	ABCD1	1
216	ALDH1A1	1
217	ALDH2	1
218	ALDH3A1	13
219	ALDH1B1	1
220	ALDH1A3	1
221	ALDH3B1	1
222	ALDH3B2	15
223	ALDH9A1	1
224	ALDH3A2	1
225	ABCD2	1
226	ALDOA	1
229	ALDOB	2
230	ALDOC	2
231	AKR1B1	1
238	ALK	6
239	ALOX12	15
240	ALOX5	1
241	ALOX5AP	8
242	ALOX12B	2
246	ALOX15	15
247	ALOX15B	13
248	ALPI	7
249	ALPL	1
250	ALPP	16
251	ALPG	17
257	ALX3	6
258	AMBN	9
262	AMD1	2
265	AMELX	9
267	AMFR	2
268	AMH	9
269	AMHR2	9
272	AMPD3	2
273	AMPH	9
274	BIN1	2
275	AMT	1
278	AMY1C	17
279	AMY2A	1
280	AMY2B	14
283	ANG	13
284	ANGPT1	6
285	ANGPT2	8
286	ANK1	6
287	ANK2	8
288	ANK3	8
290	ANPEP	3
291	SLC25A4	2
292	SLC25A5	2
293	SLC25A6	2
301	ANXA1	2
302	ANXA2	2
306	ANXA3	2
307	ANXA4	2
308	ANXA5	2
309	ANXA6	2
310	ANXA7	2
311	ANXA11	2
312	ANXA13	2
313	AOAH	2
314	AOC2	3
316	AOX1	2
317	APAF1	1
318	NUDT2	1
319	APOF	9
320	APBA1	8
321	APBA2	9
323	APBB2	6
324	APC	6
325	APCS	14
326	AIRE	9
328	APEX1	1
329	BIRC2	6
330	BIRC3	14
331	XIAP	4
332	BIRC5	5
333	APLP1	5
334	APLP2	6
335	APOA1	10
337	APOA4	2
338	APOB	9
339	APOBEC1	11
343	AQP8	1
346	APOC4	12
348	APOE	1
350	APOH	6
351	APP	5
353	APRT	1
354	KLK3	16
355	FAS	9
356	FASLG	9
357	SHROOM2	6
358	AQP1	1
359	AQP2	1
360	AQP3	1
361	AQP4	1
362	AQP5	2
363	AQP6	1
364	AQP7	1
366	AQP9	1
367	AR	11
368	ABCC6	2
369	ARAF	6
373	TRIM23	5
374	AREG	9
375	ARF1	2
377	ARF3	2
378	ARF4	2
379	ARL4D	2
381	ARF5	2
382	ARF6	2
383	ARG1	1
384	ARG2	1
387	RHOA	2
388	RHOB	2
389	RHOC	2
390	RND3	5
391	RHOG	2
392	ARHGAP1	2
393	ARHGAP4	3
394	ARHGAP5	4
396	ARHGDIA	2
397	ARHGDIB	2
398	ARHGDIG	2
399	RHOH	2
401	PHOX2A	9
402	ARL2	2
403	ARL3	2
405	ARNT	9
406	ARNTL	6
408	ARRB1	4
409	ARRB2	6
410	ARSA	1
411	ARSB	1
414	ARSD	16
415	ARSL	12
416	ARSF	12
417	ART1	10
419	ART3	12
420	ART4	9
421	ARVCF	9
427	ASAH1	2
429	ASCL1	6
430	ASCL2	6
432	ASGR1	12
433	ASGR2	15
434	ASIP	9
435	ASL	1
438	ASMT	1
439	GET3	1
440	ASNS	1
443	ASPA	1
444	ASPH	4
445	ASS1	1
460	ASTN1	9
462	SERPINC1	1
463	ZFHX3	6
466	ATF1	9
467	ATF3	8
468	ATF4	9
471	ATIC	1
472	ATM	6
473	RERE	7
474	ATOH1	9
476	ATP1A1	1
477	ATP1A2	1
479	ATP12A	1
480	ATP1A4	14
481	ATP1B1	5
482	ATP1B2	6
483	ATP1B3	6
486	FXYD2	10
487	ATP2A1	1
488	ATP2A2	1
489	ATP2A3	1
490	ATP2B1	1
491	ATP2B2	1
492	ATP2B3	2
493	ATP2B4	2
495	ATP4A	1
496	ATP4B	9
498	ATP5F1A	1
506	ATP5F1B	1
509	ATP5F1C	1
513	ATP5F1D	2
514	ATP5F1E	4
515	ATP5PB	6
516	ATP5MC1	1
517	ATP5MC2	10
518	ATP5MC3	5
521	ATP5ME	6
522	ATP5PF	5
523	ATP6V1A	1
525	ATP6V1B1	1
526	ATP6V1B2	1
527	ATP6V0C	1
528	ATP6V1C1	2
529	ATP6V1E1	2
534	ATP6V1G2	2
535	ATP6V0A1	2
537	ATP6AP1	8
538	ATP7A	1
539	ATP5PO	2
540	ATP7B	2
545	ATR	3
546	ATRX	6
547	KIF1A	3
549	AUH	1
550	AUP1	2
551	AVP	6
552	AVPR1A	6
553	AVPR1B	6
554	AVPR2	6
558	AXL	9
563	AZGP1	14
566	AZU1	14
567	B2M	9
570	BAAT	5
571	BACH1	8
572	BAD	10
575	ADGRB1	9
576	ADGRB2	9
577	ADGRB3	9
578	BAK1	5
579	NKX3-2	9
580	BARD1	8
581	BAX	6
583	BBS2	2
585	BBS4	1
586	BCAT1	1
590	BCHE	1
594	BCKDHB	1
595	CCND1	2
596	BCL2	6
597	BCL2A1	5
598	BCL2L1	9
599	BCL2L2	5
602	BCL3	10
604	BCL6	9
605	BCL7A	9
607	BCL9	6
608	TNFRSF17	9
610	HCN2	9
611	OPN1SW	9
613	BCR	4
617	BCS1L	1
622	BDH1	1
623	BDKRB1	6
624	BDKRB2	8
627	BDNF	9
631	BFSP1	9
632	BGLAP	11
633	BGN	7
634	CEACAM1	15
635	BHMT	1
636	BICD1	6
637	BID	10
638	BIK	14
639	PRDM1	6
640	BLK	9
641	BLM	9
642	BLMH	1
643	CXCR5	9
644	BLVRA	6
645	BLVRB	1
646	BNC1	9
649	BMP1	6
650	BMP2	5
651	BMP3	9
652	BMP4	6
653	BMP5	5
654	BMP6	6
655	BMP7	6
656	BMP8B	15
657	BMPR1A	6
658	BMPR1B	6
659	BMPR2	8
660	BMX	6
661	POLR3D	3
662	BNIP1	2
664	BNIP3	6
665	BNIP3L	8
666	BOK	9
668	FOXL2	9
669	BPGM	1
670	BPHL	1
672	BRCA1	5
673	BRAF	5
675	BRCA2	10
676	BRDT	3
677	ZFP36L1	9
678	ZFP36L2	9
680	BRS3	6
682	BSG	6
684	BST2	13
685	BTC	9
687	KLF9	5
688	KLF5	9
689	BTF3	2
694	BTG1	5
695	BTK	6
696	BTN1A1	9
699	BUB1	2
705	BYSL	2
706	TSPO	1
708	C1QBP	5
712	C1QA	8
713	C1QB	6
714	C1QC	9
715	C1R	9
716	C1S	9
717	C2	7
718	C3	1
719	C3AR1	9
720	C4A	12
722	C4BPA	13
725	C4BPB	6
727	C5	9
728	C5AR1	9
729	C6	7
730	C7	9
731	C8A	9
732	C8B	9
733	C8G	9
734	OSGIN2	4
735	C9	9
738	VPS51	2
740	MRPL49	6
741	ZNHIT2	2
744	MPPED2	1
745	MYRF	10
746	TMEM258	2
747	DAGLA	2
752	FMNL1	2
753	LDLRAD4	9
754	PTTG1IP	4
755	CFAP410	6
757	TMEM50B	2
758	MPPED1	2
759	CA1	2
760	CA2	1
761	CA3	1
762	CA4	2
763	CA5A	2
765	CA6	2
766	CA7	1
767	CA8	2
768	CA9	9
770	CA11	2
771	CA12	2
773	CACNA1A	2
776	CACNA1D	2
777	CACNA1E	2
778	CACNA1F	9
779	CACNA1S	2
781	CACNA2D1	5
782	CACNB1	6
783	CACNB2	6
784	CACNB3	9
785	CACNB4	5
786	CACNG1	6
788	SLC25A20	2
793	CALB1	5
794	CALB2	4
795	S100G	11
796	CALCA	9
800	CALD1	7
801	CALM1	2
810	CALML3	2
811	CALR	2
813	CALU	2
814	CAMK4	3
815	CAMK2A	9
816	CAMK2B	2
817	CAMK2D	5
819	CAMLG	9
821	CANX	2
822	CAPG	2
823	CAPN1	5
824	CAPN2	6
825	CAPN3	4
826	CAPNS1	6
827	CAPN6	6
829	CAPZA1	2
830	CAPZA2	2
831	CAST	9
832	CAPZB	2
833	CARS1	2
834	CASP1	6
835	CASP2	6
836	CASP3	4
837	CASP4	9
838	CASP5	16
839	CASP6	9
840	CASP7	6
841	CASP8	5
843	CASP10	6
844	CASQ1	6
845	CASQ2	4
846	CASR	7
847	CAT	1
857	CAV1	4
858	CAV2	9
859	CAV3	6
860	RUNX2	7
861	RUNX1	9
862	RUNX1T1	6
863	CBFA2T3	5
864	RUNX3	9
865	CBFB	4
866	SERPINA6	13
867	CBL	9
868	CBLB	9
869	CBLN1	6
871	SERPINH1	9
873	CBR1	1
874	CBR3	14
881	CCIN	9
883	KYAT1	1
885	CCK	9
886	CCKAR	6
887	CCKBR	6
889	KRIT1	6
890	CCNA2	9
891	CCNB1	6
892	CCNC	2
894	CCND2	4
896	CCND3	2
898	CCNE1	5
899	CCNF	9
900	CCNG1	6
901	CCNG2	6
902	CCNH	2
904	CCNT1	8
905	CCNT2	9
908	CCT6A	1
909	CD1A	16
910	CD1B	16
911	CD1C	16
912	CD1D	14
913	CD1E	16
914	CD2	9
915	CD3D	9
916	CD3E	9
917	CD3G	11
919	CD247	9
920	CD4	9
921	CD5	11
922	CD5L	12
923	CD6	9
924	CD7	11
925	CD8A	10
926	CD8B	10
928	CD9	6
929	CD14	10
930	CD19	10
931	MS4A1	11
932	MS4A3	13
933	CD22	5
939	CD27	12
940	CD28	9
941	CD80	11
942	CD86	10
943	TNFRSF8	9
944	TNFSF8	11
945	CD33	16
946	SIGLEC6	16
947	CD34	10
948	CD36	2
949	SCARB1	6
950	SCARB2	2
951	CD37	9
952	CD38	5
953	ENTPD1	1
954	ENTPD2	2
955	ENTPD6	2
956	ENTPD3	2
957	ENTPD5	2
958	CD40	6
959	CD40LG	10
960	CD44	9
961	CD47	11
962	CD48	11
963	CD53	5
965	CD58	9
966	CD59	9
967	CD63	2
968	CD68	6
969	CD69	14
970	CD70	12
971	CD72	11
973	CD79A	9
974	CD79B	9
976	ADGRE5	9
977	CD151	5
978	CDA	1
983	CDK1	2
984	CDK11B	15
987	LRBA	2
988	CDC5L	2
990	CDC6	1
991	CDC20	2
993	CDC25A	4
994	CDC25B	8
995	CDC25C	9
996	CDC27	2
997	CDC34	5
998	CDC42	2
1000	CDH2	9
1001	CDH3	9
1002	CDH4	7
1003	CDH5	9
1004	CDH6	9
1005	CDH7	8
1006	CDH8	9
1007	CDH9	6
1008	CDH10	6
1009	CDH11	8
1010	CDH12	9
1012	CDH13	8
1013	CDH15	9
1014	CDH16	9
1015	CDH17	9
1016	CDH18	7
1017	CDK2	2
1018	CDK3	2
1019	CDK4	6
1020	CDK5	2
1021	CDK6	2
1022	CDK7	2
1024	CDK8	2
1025	CDK9	2
1026	CDKN1A	9
1027	CDKN1B	9
1028	CDKN1C	9
1029	CDKN2A	6
1030	CDKN2B	6
1031	CDKN2C	2
1032	CDKN2D	6
1033	CDKN3	6
1036	CDO1	2
1038	CDR1	11
1039	CDR2	5
1040	CDS1	2
1041	CDSN	12
1043	CD52	15
1044	CDX1	9
1045	CDX2	8
1046	CDX4	6
1047	CLGN	4
1048	CEACAM5	16
1050	CEBPA	9
1051	CEBPB	10
1052	CEBPD	9
1053	CEBPE	9
1054	CEBPG	9
1058	CENPA	2
1059	CENPB	12
1060	CENPC	8
1062	CENPE	2
1063	CENPF	2
1066	CES1	1
1068	CETN1	2
1069	CETN2	2
1070	CETN3	2
1071	CETP	8
1073	CFL2	2
1075	CTSC	2
1080	CFTR	9
1084	CEACAM3	11
1087	CEACAM7	16
1088	CEACAM8	16
1089	CEACAM4	15
1101	CHAD	2
1102	RCBTB2	2
1103	CHAT	2
1104	RCC1	1
1105	CHD1	2
1106	CHD2	3
1107	CHD3	5
1109	AKR1C4	16
1111	CHEK1	2
1112	FOXN3	9
1113	CHGA	9
1114	CHGB	9
1116	CHI3L1	12
1117	CHI3L2	13
1118	CHIT1	1
1119	CHKA	2
1120	CHKB	2
1121	CHM	2
1122	CHML	14
1123	CHN1	4
1124	CHN2	4
1128	CHRM1	5
1129	CHRM2	5
1130	LYST	6
1131	CHRM3	6
1132	CHRM4	5
1133	CHRM5	6
1134	CHRNA1	6
1135	CHRNA2	6
1136	CHRNA3	8
1137	CHRNA4	6
1138	CHRNA5	6
1139	CHRNA7	5
1140	CHRNB1	9
1142	CHRNB3	6
1143	CHRNB4	6
1144	CHRND	6
1145	CHRNE	9
1146	CHRNG	8
1147	CHUK	6
1149	CIDEA	9
1152	CKB	2
1153	CIRBP	1
1154	CISH	6
1155	TBCB	2
1158	CKM	1
1159	CKMT1B	14
1160	CKMT2	2
1161	ERCC8	2
1163	CKS1B	2
1164	CKS2	2
1173	AP2M1	2
1175	AP2S1	2
1176	AP3S1	2
1178	CLC	16
1179	CLCA1	13
1180	CLCN1	2
1181	CLCN2	6
1182	CLCN3	2
1183	CLCN4	1
1184	CLCN5	2
1187	CLCNKA	2
1188	CLCNKB	16
1191	CLU	9
1192	CLIC1	2
1193	CLIC2	2
1195	CLK1	2
1196	CLK2	2
1200	TPP1	1
1201	CLN3	2
1207	CLNS1A	4
1208	CLPS	7
1209	CLPTM1	2
1211	CLTA	5
1212	CLTB	5
1213	CLTC	2
1215	CMA1	14
1230	CCR1	14
1232	CCR3	14
1233	CCR4	9
1234	CCR5	9
1235	CCR6	9
1236	CCR7	9
1237	CCR8	9
1238	ACKR2	9
1240	CMKLR1	4
1241	LTB4R	9
1244	ABCC2	2
1258	CNGB1	8
1260	CNGA2	2
1262	CNGA4	1
1263	PLK3	2
1264	CNN1	9
1265	CNN2	4
1266	CNN3	9
1267	CNP	6
1268	CNR1	6
1269	CNR2	6
1270	CNTF	9
1271	CNTFR	8
1272	CNTN1	6
1277	COL1A1	1
1278	COL1A2	1
1280	COL2A1	1
1281	COL3A1	1
1282	COL4A1	1
1284	COL4A2	1
1285	COL4A3	1
1286	COL4A4	1
1287	COL4A5	1
1288	COL4A6	1
1289	COL5A1	6
1290	COL5A2	1
1291	COL6A1	8
1292	COL6A2	8
1293	COL6A3	6
1294	COL7A1	1
1295	COL8A1	1
1296	COL8A2	1
1297	COL9A1	1
1298	COL9A2	1
1299	COL9A3	1
1300	COL10A1	1
1301	COL11A1	1
1302	COL11A2	1
1303	COL12A1	6
1305	COL13A1	1
1306	COL15A1	6
1307	COL16A1	9
1308	COL17A1	9
1310	COL19A1	9
1311	COMP	5
1312	COMT	1
1314	COPA	2
1315	COPB1	2
1316	KLF6	6
1317	SLC31A1	3
1318	SLC31A2	2
1325	CORT	9
1326	MAP3K8	9
1327	COX4I1	6
1329	COX5B	2
1337	COX6A1	5
1339	COX6A2	6
1340	COX6B1	2
1345	COX6C	6
1346	COX7A1	8
1347	COX7A2	9
1349	COX7B	9
1350	COX7C	6
1351	COX8A	11
1352	COX10	6
1353	COX11	1
1355	COX15	1
1356	CP	2
1357	CPA1	3
1358	CPA2	2
1359	CPA3	13
1360	CPB1	2
1361	CPB2	3
1362	CPD	3
1363	CPE	2
1364	CLDN4	9
1365	CLDN3	9
1366	CLDN7	9
1368	CPM	2
1369	CPN1	2
1370	CPN2	6
1371	CPOX	1
1374	CPT1A	2
1375	CPT1B	2
1378	CR1	6
1379	CR1L	16
1380	CR2	4
1381	CRABP1	6
1382	CRABP2	6
1384	CRAT	2
1385	CREB1	5
1386	ATF2	4
1387	CREBBP	2
1388	ATF6B	8
1389	CREBL2	6
1392	CRH	9
1393	CRHBP	6
1394	CRHR1	6
1395	CRHR2	6
1396	CRIP1	2
1397	CRIP2	2
1398	CRK	3
1399	CRKL	9
1400	CRMP1	1
1401	CRP	9
1404	HAPLN1	9
1406	CRX	4
1407	CRY1	1
1410	CRYAB	6
1411	CRYBA1	9
1412	CRYBA2	9
1413	CRYBA4	9
1414	CRYBB1	9
1415	CRYBB2	9
1417	CRYBB3	9
1418	CRYGA	10
1419	CRYGB	16
1420	CRYGC	14
1421	CRYGD	16
1427	CRYGS	8
1428	CRYM	1
1429	CRYZ	1
1431	CS	1
1432	MAPK14	2
1434	CSE1L	2
1435	CSF1	11
1436	CSF1R	8
1437	CSF2	14
1438	CSF2RA	13
1439	CSF2RB	11
1440	CSF3	9
1441	CSF3R	9
1442	CSH1	17
1445	CSK	4
1446	CSN1S1	14
1447	CSN2	12
1448	CSN3	15
1452	CSNK1A1	2
1453	CSNK1D	2
1455	CSNK1G2	2
1456	CSNK1G3	3
1457	CSNK2A1	2
1459	CSNK2A2	2
1462	VCAN	9
1463	NCAN	9
1464	CSPG4	6
1465	CSRP1	2
1468	SLC25A10	2
1470	CST2	16
1471	CST3	9
1473	CST5	16
1474	CST6	9
1475	CSTA	9
1476	CSTB	2
1477	CSTF1	2
1478	CSTF2	2
1479	CSTF3	2
1482	NKX2-5	9
1486	CTBS	2
1487	CTBP1	1
1488	CTBP2	1
1489	CTF1	11
1490	CCN2	7
1491	CTH	1
1493	CTLA4	9
1495	CTNNA1	5
1496	CTNNA2	6
1497	CTNS	2
1499	CTNNB1	4
1500	CTNND1	9
1501	CTNND2	9
1503	CTPS1	1
1504	CTRB1	8
1506	CTRL	1
1508	CTSB	2
1509	CTSD	2
1510	CTSE	2
1511	CTSG	15
1512	CTSH	2
1513	CTSK	2
1514	CTSL	2
1515	CTSV	14
1519	CTSO	2
1520	CTSS	2
1521	CTSW	10
1522	CTSZ	2
1523	CUX1	6
1524	CX3CR1	9
1525	CXADR	9
1527	TEX28	11
1528	CYB5A	5
1535	CYBA	3
1536	CYBB	2
1537	CYC1	1
1538	CYLC1	13
1539	CYLC2	2
1540	CYLD	6
1543	CYP1A1	2
1544	CYP1A2	15
1545	CYP1B1	2
1549	CYP2A7	16
1551	CYP3A7	16
1553	CYP2A13	16
1555	CYP2B6	15
1557	CYP2C19	16
1558	CYP2C8	16
1559	CYP2C9	17
1562	CYP2C18	16
1564	CYP2D7	15
1565	CYP2D6	2
1571	CYP2E1	2
1572	CYP2F1	13
1573	CYP2J2	2
1576	CYP3A4	16
1577	CYP3A5	16
1579	CYP4A11	14
1580	CYP4B1	1
1581	CYP7A1	2
1582	CYP8B1	3
1583	CYP11A1	4
1584	CYP11B1	16
1585	CYP11B2	13
1586	CYP17A1	2
1588	CYP19A1	2
1589	CYP21A2	2
1591	CYP24A1	2
1592	CYP26A1	2
1593	CYP27A1	2
1594	CYP27B1	2
1595	CYP51A1	1
1601	DAB2	9
1602	DACH1	6
1603	DAD1	2
1604	CD55	10
1605	DAG1	6
1606	DGKA	2
1607	DGKB	6
1608	DGKG	2
1609	DGKQ	4
1610	DAO	1
1611	DAP	5
1612	DAPK1	4
1613	DAPK3	9
1615	DARS1	1
1616	DAXX	6
1618	DAZL	9
1620	BRINP1	9
1621	DBH	6
1622	DBI	1
1627	DBN1	9
1628	DBP	6
1629	DBT	1
1630	DCC	6
1632	ECI1	1
1634	DCN	2
1635	DCTD	1
1636	ACE	4
1638	DCT	7
1639	DCTN1	2
1641	DCX	9
1642	DDB1	2
1643	DDB2	4
1644	DDC	1
1645	AKR1C1	14
1647	GADD45A	9
1649	DDIT3	9
1653	DDX1	2
1655	DDX5	2
1656	DDX6	1
1657	DMXL1	4
1659	DHX8	2
1660	DHX9	4
1662	DDX10	3
1663	DDX11	2
1665	DHX15	1
1666	DECR1	1
1667	DEFA1	16
1669	DEFA4	16
1670	DEFA5	16
1671	DEFA6	16
1672	DEFB1	11
1673	DEFB4A	17
1674	DES	6
1675	CFD	2
1676	DFFA	9
1677	DFFB	5
1678	TIMM8A	2
1687	GSDME	7
1690	COCH	7
1716	DGUOK	1
1717	DHCR7	1
1718	DHCR24	1
1719	DHFR	1
1723	DHODH	1
1727	CYB5R3	2
1728	NQO1	1
1729	DIAPH1	6
1733	DIO1	6
1735	DIO3	8
1736	DKC1	1
1737	DLAT	1
1738	DLD	1
1739	DLG1	4
1740	DLG2	3
1741	DLG3	6
1742	DLG4	9
1743	DLST	1
1745	DLX1	6
1746	DLX2	6
1747	DLX3	9
1748	DLX4	10
1749	DLX5	9
1750	DLX6	9
1755	DMBT1	10
1756	DMD	6
1757	SARDH	1
1758	DMP1	2
1760	DMPK	4
1761	DMRT1	9
1762	DMWD	4
1763	DNA2	2
1767	DNAH5	2
1768	DNAH6	2
1769	DNAH8	2
1770	DNAH9	2
1773	DNASE1	4
1774	DNASE1L1	11
1775	DNASE1L2	1
1776	DNASE1L3	1
1777	DNASE2	2
1778	DYNC1H1	2
1780	DYNC1I1	2
1781	DYNC1I2	2
1783	DYNC1LI2	2
1785	DNM2	3
1786	DNMT1	5
1787	TRDMT1	1
1788	DNMT3A	6
1789	DNMT3B	6
1791	DNTT	6
1793	DOCK1	3
1794	DOCK2	6
1795	DOCK3	6
1796	DOK1	9
1797	DXO	2
1798	DPAGT1	2
1800	DPEP1	1
1802	DPH2	2
1803	DPP4	1
1804	DPP6	1
1805	DPT	8
1806	DPYD	2
1807	DPYS	1
1808	DPYSL2	1
1809	DPYSL3	1
1810	DR1	2
1811	SLC26A3	2
1812	DRD1	8
1814	DRD3	6
1815	DRD4	9
1816	DRD5	7
1819	DRG2	2
1820	ARID3A	9
1821	DRP2	9
1822	ATN1	6
1823	DSC1	9
1824	DSC2	9
1825	DSC3	14
1826	DSCAM	5
1827	RCAN1	5
1828	DSG1	12
1829	DSG2	9
1830	DSG3	12
1831	TSC22D3	9
1832	DSP	9
1833	EPYC	9
1834	DSPP	2
1836	SLC26A2	1
1837	DTNA	5
1838	DTNB	6
1839	HBEGF	11
1840	DTX1	9
1841	DTYMK	2
1842	ECM2	9
1843	DUSP1	9
1844	DUSP2	9
1845	DUSP3	2
1846	DUSP4	6
1847	DUSP5	9
1848	DUSP6	5
1849	DUSP7	3
1850	DUSP8	9
1852	DUSP9	11
1855	DVL1	9
1856	DVL2	6
1857	DVL3	6
1859	DYRK1A	6
1861	TOR1A	5
1869	E2F1	9
1870	E2F2	6
1871	E2F3	5
1874	E2F4	3
1875	E2F5	6
1876	E2F6	2
1877	E4F1	8
1879	EBF1	7
1880	GPR183	9
1889	ECE1	1
1890	TYMP	1
1891	ECH1	1
1892	ECHS1	1
1893	ECM1	9
1894	ECT2	5
1896	EDA	9
1901	S1PR1	9
1902	LPAR1	6
1903	S1PR3	7
1906	EDN1	9
1907	EDN2	11
1908	EDN3	11
1909	EDNRA	9
1910	EDNRB	9
1911	PHC1	6
1912	PHC2	8
1915	EEF1A1	2
1917	EEF1A2	1
1933	EEF1B2	2
1937	EEF1G	2
1938	EEF2	1
1939	EIF2D	2
1942	EFNA1	9
1943	EFNA2	9
1944	EFNA3	9
1945	EFNA4	9
1946	EFNA5	9
1947	EFNB1	9
1948	EFNB2	5
1949	EFNB3	9
1950	EGF	9
1951	CELSR3	6
1952	CELSR2	6
1953	MEGF6	1
1954	MEGF8	3
1955	MEGF9	6
1956	EGFR	6
1958	EGR1	6
1959	EGR2	6
1960	EGR3	9
1962	EHHADH	1
1964	EIF1AX	2
1965	EIF2S1	1
1967	EIF2B1	2
1968	EIF2S3	1
1969	EPHA2	9
1973	EIF4A1	1
1975	EIF4B	2
1977	EIF4E	2
1978	EIF4EBP1	4
1979	EIF4EBP2	4
1981	EIF4G1	3
1983	EIF5	2
1984	EIF5A	2
1990	CELA1	1
1991	ELANE	15
1992	SERPINB1	1
1993	ELAVL2	2
1994	ELAVL1	2
1995	ELAVL3	6
1996	ELAVL4	2
1997	ELF1	9
1998	ELF2	9
1999	ELF3	6
2000	ELF4	8
2001	ELF5	9
2002	ELK1	9
2004	ELK3	9
2005	ELK4	9
2006	ELN	1
2009	EML1	2
2010	EMD	9
2011	MARK2	1
2012	EMP1	7
2013	EMP2	9
2014	EMP3	9
2015	ADGRE1	11
2016	EMX1	9
2017	CTTN	4
2018	EMX2	6
2019	EN1	9
2020	EN2	9
2021	ENDOG	1
2022	ENG	11
2023	ENO1	1
2026	ENO2	1
2027	ENO3	1
2028	ENPEP	1
2030	SLC29A1	2
2033	EP300	6
2034	EPAS1	9
2035	EPB41	9
2036	EPB41L1	9
2037	EPB41L2	9
2038	EPB42	10
2039	DMTN	9
2040	STOM	1
2041	EPHA1	11
2042	EPHA3	5
2043	EPHA4	7
2044	EPHA5	6
2045	EPHA7	6
2046	EPHA8	9
2047	EPHB1	9
2048	EPHB2	6
2049	EPHB3	6
2050	EPHB4	9
2051	EPHB6	5
2052	EPHX1	1
2053	EPHX2	4
2054	STX2	2
2055	CLN8	6
2056	EPO	9
2057	EPOR	9
2058	EPRS1	3
2059	EPS8	6
2060	EPS15	9
2063	NR2F6	6
2064	ERBB2	9
2065	ERBB3	9
2066	ERBB4	3
2067	ERCC1	2
2068	ERCC2	1
2069	EREG	9
2070	EYA4	9
2071	ERCC3	1
2072	ERCC4	2
2073	ERCC5	2
2074	ERCC6	4
2077	ERF	9
2078	ERG	6
2079	ERH	2
2081	ERN1	4
2086	ERV3-1	11
2091	FBL	1
2098	ESD	1
2099	ESR1	9
2100	ESR2	9
2101	ESRRA	9
2104	ESRRG	6
2107	ETF1	1
2108	ETFA	1
2109	ETFB	1
2110	ETFDH	1
2113	ETS1	8
2114	ETS2	9
2115	ETV1	7
2116	ETV2	10
2117	ETV3	10
2118	ETV4	9
2119	ETV5	9
2120	ETV6	6
2121	EVC	9
2122	MECOM	6
2123	EVI2A	10
2124	EVI2B	9
2125	EVPL	9
2128	EVX1	9
2130	EWSR1	6
2131	EXT1	4
2132	EXT2	4
2134	EXTL1	9
2135	EXTL2	2
2137	EXTL3	5
2138	EYA1	6
2139	EYA2	9
2140	EYA3	9
2145	EZH1	4
2146	EZH2	6
2147	F2	8
2149	F2R	9
2150	F2RL1	9
2151	F2RL2	9
2152	F3	9
2155	F7	9
2157	F8	9
2158	F9	7
2159	F10	9
2160	F11	9
2161	F12	10
2162	F13A1	9
2165	F13B	6
2166	FAAH	1
2167	FABP4	13
2168	FABP1	9
2169	FABP2	6
2170	FABP3	6
2171	FABP5	11
2172	FABP6	9
2173	FABP7	6
2175	FANCA	9
2176	FANCC	6
2177	FANCD2	2
2178	FANCE	4
2180	ACSL1	1
2181	ACSL3	1
2182	ACSL4	1
2184	FAH	1
2185	PTK2B	9
2187	FANCB	9
2188	FANCF	9
2189	FANCG	9
2191	FAP	1
2194	FASN	1
2196	FAT2	9
2197	FAU	2
2199	FBLN2	6
2200	FBN1	2
2201	FBN2	2
2202	EFEMP1	9
2203	FBP1	1
2204	FCAR	14
2205	FCER1A	13
2206	MS4A2	15
2207	FCER1G	9
2208	FCER2	11
2209	FCGR1A	15
2212	FCGR2A	16
2213	FCGR2B	13
2214	FCGR3A	15
2215	FCGR3B	13
2217	FCGRT	11
2218	FKTN	6
2219	FCN1	16
2220	FCN2	4
2222	FDFT1	1
2224	FDPS	2
2230	FDX1	1
2232	FDXR	1
2235	FECH	1
2237	FEN1	1
2239	GPC4	6
2241	FER	5
2242	FES	9
2243	FGA	9
2244	FGB	8
2245	FGD1	9
2246	FGF1	5
2248	FGF3	9
2249	FGF4	9
2250	FGF5	9
2251	FGF6	8
2252	FGF7	6
2253	FGF8	9
2254	FGF9	9
2255	FGF10	8
2256	FGF11	9
2257	FGF12	9
2258	FGF13	8
2259	FGF14	8
2260	FGFR1	6
2261	FGFR3	6
2262	GPC5	6
2263	FGFR2	9
2264	FGFR4	5
2267	FGL1	6
2268	FGR	6
2271	FH	1
2272	FHIT	2
2273	FHL1	2
2275	FHL3	2
2277	VEGFD	9
2280	FKBP1A	1
2281	FKBP1B	1
2286	FKBP2	1
2287	FKBP3	3
2288	FKBP4	2
2289	FKBP5	2
2290	FOXG1	8
2294	FOXF1	9
2295	FOXF2	9
2296	FOXC1	9
2297	FOXD1	9
2298	FOXD4	9
2299	FOXI1	9
2300	FOXL1	10
2301	FOXE3	11
2302	FOXJ1	9
2303	FOXC2	9
2304	FOXE1	10
2305	FOXM1	9
2306	FOXD2	9
2307	FOXS1	11
2308	FOXO1	9
2309	FOXO3	7
2312	FLG	15
2313	FLI1	7
2314	FLII	3
2315	MLANA	9
2316	FLNA	6
2317	FLNB	4
2318	FLNC	6
2321	FLT1	6
2322	FLT3	10
2323	FLT3LG	10
2324	FLT4	6
2326	FMO1	2
2327	FMO2	1
2328	FMO3	14
2329	FMO4	1
2330	FMO5	1
2331	FMOD	6
2332	FMR1	5
2334	AFF2	9
2335	FN1	8
2339	FNTA	2
2342	FNTB	12
2346	FOLH1	15
2348	FOLR1	13
2350	FOLR2	14
2352	FOLR3	5
2353	FOS	9
2354	FOSB	8
2355	FOSL2	8
2356	FPGS	2
2357	FPR1	16
2358	FPR2	14
2359	FPR3	16
2395	FXN	2
2444	FRK	4
2475	MTOR	2
2483	FRG1	3
2487	FRZB	4
2488	FSHB	8
2491	CENPI	3
2492	FSHR	5
2494	NR5A2	6
2495	FTH1	2
2512	FTL	2
2515	ADAM2	12
2516	NR5A1	6
2517	FUCA1	1
2519	FUCA2	1
2520	GAST	10
2523	FUT1	13
2524	FUT2	6
2526	FUT4	9
2527	FUT5	16
2529	FUT7	6
2530	FUT8	4
2531	KDSR	1
2532	ACKR1	11
2533	FYB1	9
2534	FYN	5
2535	FZD2	6
2537	IFI6	6
2538	G6PC	6
2547	XRCC6	2
2548	GAA	2
2549	GAB1	6
2550	GABBR1	6
2551	GABPA	6
2553	GABPB1	6
2555	GABRA2	6
2556	GABRA3	5
2557	GABRA4	6
2558	GABRA5	6
2559	GABRA6	1
2560	GABRB1	6
2561	GABRB2	9
2563	GABRD	2
2564	GABRE	11
2565	GABRG1	8
2566	GABRG2	6
2567	GABRG3	9
2568	GABRP	7
2569	GABRR1	9
2570	GABRR2	9
2571	GAD1	1
2572	GAD2	3
2580	GAK	4
2581	GALC	1
2582	GALE	1
2583	B4GALNT1	8
2584	GALK1	1
2585	GALK2	1
2587	GALR1	6
2588	GALNS	1
2589	GALNT1	6
2590	GALNT2	4
2591	GALNT3	9
2592	GALT	1
2593	GAMT	1
2595	GANC	2
2596	GAP43	3
2597	GAPDH	1
2615	LRRC32	6
2617	GARS1	1
2618	GART	2
2619	GAS1	10
2620	GAS2	4
2621	GAS6	9
2622	GAS8	2
2623	GATA1	11
2624	GATA2	7
2625	GATA3	9
2626	GATA4	9
2627	GATA6	9
2628	GATM	1
2629	GBA	1
2631	NIPSNAP2	3
2632	GBE1	1
2633	GBP1	16
2634	GBP2	14
2635	GBP3	16
2636	GBX1	9
2637	GBX2	9
2638	GC	9
2639	GCDH	1
2641	GCG	8
2643	GCH1	1
2644	GCHFR	4
2645	GCK	1
2646	GCKR	2
2647	BLOC1S1	2
2648	KAT2A	4
2649	NR6A1	6
2650	GCNT1	6
2651	GCNT2	6
2652	OPN1MW	15
2653	GCSH	1
2657	GDF1	9
2658	GDF2	9
2660	MSTN	5
2661	GDF9	9
2662	GDF10	6
2664	GDI1	2
2665	GDI2	2
2668	GDNF	9
2669	GEM	6
2670	GFAP	9
2671	GFER	3
2672	GFI1	9
2673	GFPT1	1
2674	GFRA1	8
2675	GFRA2	9
2676	GFRA3	9
2677	GGCX	1
2678	GGT1	1
2681	GGTA1	16
2683	B4GALT1	6
2686	GGT7	1
2687	GGT5	1
2688	GH1	9
2689	GH2	17
2690	GHR	9
2691	GHRH	9
2692	GHRHR	6
2693	GHSR	8
2694	CBLIF	6
2695	GIP	11
2696	GIPR	8
2697	GJA1	9
2700	GJA3	9
2701	GJA4	9
2702	GJA5	9
2703	GJA8	9
2705	GJB1	7
2706	GJB2	7
2707	GJB3	9
2709	GJB5	10
2710	GK	1
2712	GK2	14
2717	GLA	1
2719	GPC3	9
2720	GLB1	1
2729	GCLC	2
2730	GCLM	3
2731	GLDC	1
2733	GLE1	2
2734	GLG1	2
2735	GLI1	10
2736	GLI2	9
2737	GLI3	8
2738	GLI4	13
2739	GLO1	1
2740	GLP1R	10
2741	GLRA1	6
2742	GLRA2	1
2743	GLRB	6
2744	GLS	4
2745	GLRX	2
2746	GLUD1	1
2747	GLUD2	17
2752	GLUL	1
2760	GM2A	2
2762	GMDS	1
2765	GML	13
2766	GMPR	1
2767	GNA11	2
2768	GNA12	4
2769	GNA15	2
2770	GNAI1	2
2771	GNAI2	2
2773	GNAI3	2
2774	GNAL	2
2775	GNAO1	2
2776	GNAQ	2
2778	GNAS	2
2779	GNAT1	2
2780	GNAT2	2
2781	GNAZ	2
2782	GNB1	2
2783	GNB2	2
2784	GNB3	2
2785	GNG3	6
2786	GNG4	5
2787	GNG5	9
2788	GNG7	6
2790	GNG10	8
2791	GNG11	8
2792	GNGT1	13
2794	GNL1	2
2796	GNRH1	9
2797	GNRH2	8
2798	GNRHR	6
2800	GOLGA1	3
2802	GOLGA3	4
2803	GOLGA4	1
2804	GOLGB1	1
2805	GOT1	1
2806	GOT2	1
2810	SFN	2
2811	GP1BA	10
2812	GP1BB	9
2813	GP2	13
2814	GP5	6
2815	GP9	9
2817	GPC1	5
2819	GPD1	1
2820	GPD2	1
2822	GPLD1	2
2823	GPM6A	6
2824	GPM6B	6
2825	GPR1	9
2826	CCR10	9
2827	GPR3	9
2828	GPR4	9
2829	XCR1	9
2830	GPR6	7
2831	NPBWR1	7
2832	NPBWR2	6
2833	CXCR3	9
2834	PRLHR	5
2835	GPR12	5
2837	UTS2R	8
2838	GPR15	6
2840	GPR17	9
2841	GPR18	8
2842	GPR19	6
2843	GPR20	9
2844	GPR21	4
2845	GPR22	6
2846	LPAR4	6
2848	GPR25	5
2849	GPR26	6
2850	GPR27	8
2852	GPER1	9
2853	GPR31	9
2854	GPR32	14
2856	GPR33	13
2857	GPR34	9
2859	GPR35	10
2861	GPR37	9
2862	MLNR	6
2863	GPR39	8
2864	FFAR1	13
2865	FFAR3	13
2867	FFAR2	9
2868	GRK4	4
2869	GRK5	3
2870	GRK6	9
2872	MKNK2	6
2873	GPS1	2
2874	GPS2	8
2875	GPT	1
2876	GPX1	1
2877	GPX2	2
2878	GPX3	5
2879	GPX4	1
2880	GPX5	14
2882	GPX7	1
2885	GRB2	3
2887	GRB10	6
2888	GRB14	9
2889	RAPGEF1	6
2890	GRIA1	2
2891	GRIA2	6
2893	GRIA4	2
2894	GRID1	7
2895	GRID2	9
2896	GRN	2
2897	GRIK1	2
2898	GRIK2	2
2899	GRIK3	2
2900	GRIK4	2
2901	GRIK5	2
2902	GRIN1	2
2903	GRIN2A	9
2904	GRIN2B	9
2905	GRIN2C	6
2906	GRIN2D	7
2907	GRINA	2
2908	NR3C1	9
2909	ARHGAP35	5
2911	GRM1	6
2912	GRM2	4
2913	GRM3	6
2914	GRM4	2
2915	GRM5	4
2916	GRM6	12
2917	GRM7	6
2918	GRM8	5
2919	CXCL1	15
2920	CXCL2	16
2921	CXCL3	17
2922	GRP	9
2923	PDIA3	2
2925	GRPR	6
2928	GSC2	6
2931	GSK3A	2
2932	GSK3B	2
2934	GSN	2
2935	GSPT1	2
2936	GSR	1
2937	GSS	1
2938	GSTA1	13
2939	GSTA2	15
2940	GSTA3	15
2941	GSTA4	15
2944	GSTM1	16
2946	GSTM2	16
2947	GSTM3	14
2948	GSTM4	2
2949	GSTM5	16
2950	GSTP1	2
2952	GSTT1	16
2953	GSTT2	15
2954	GSTZ1	1
2956	MSH6	2
2957	GTF2A1	2
2958	GTF2A2	2
2959	GTF2B	1
2960	GTF2E1	3
2961	GTF2E2	2
2962	GTF2F1	2
2963	GTF2F2	2
2965	GTF2H1	2
2966	GTF2H2	2
2967	GTF2H3	2
2968	GTF2H4	2
2969	GTF2I	9
2972	BRF1	2
2975	GTF3C1	6
2976	GTF3C2	9
2977	GUCY1A2	6
2979	GUCA1B	8
2980	GUCA2A	9
2981	GUCA2B	13
2982	GUCY1A1	6
2983	GUCY1B1	2
2984	GUCY2C	9
2986	GUCY2F	6
2990	GUSB	1
2992	GYG1	2
2993	GYPA	12
2994	GYPB	17
2995	GYPC	9
2997	GYS1	1
2998	GYS2	2
2999	GZMH	15
3000	GUCY2D	9
3001	GZMA	1
3002	GZMB	16
3003	GZMK	14
3004	GZMM	11
3005	H1-0	2
3006	H1-2	14
3007	H1-3	16
3008	H1-4	2
3009	H1-5	14
3010	H1-6	15
3012	H2AC8	16
3013	H2AC7	16
3014	H2AX	2
3015	H2AZ1	2
3017	H2BC5	16
3018	H2BC3	16
3024	H1-1	14
3026	HABP2	7
3028	HSD17B10	1
3029	HAGH	1
3030	HADHA	1
3032	HADHB	1
3034	HAL	1
3035	HARS1	1
3037	HAS2	1
3038	HAS3	3
3039	HBA1	17
3040	HBA2	17
3042	HBM	13
3043	HBB	16
3045	HBD	17
3046	HBE1	6
3048	HBG2	16
3049	HBQ1	15
3050	HBZ	6
3052	HCCS	2
3053	SERPIND1	2
3054	HCFC1	6
3059	HCLS1	3
3060	HCRT	9
3061	HCRTR1	12
3062	HCRTR2	6
3065	HDAC1	1
3066	HDAC2	2
3067	HDC	1
3068	HDGF	6
3069	HDLBP	3
3070	HELLS	2
3071	NCKAP1L	2
3073	HEXA	1
3074	HEXB	1
3075	CFH	6
3077	HFE	14
3078	CFHR1	9
3080	CFHR2	14
3081	HGD	1
3082	HGF	8
3083	HGFAC	9
3087	HHEX	6
3090	HIC1	9
3091	HIF1A	6
3092	HIP1	6
3093	UBE2K	2
3094	HINT1	1
3096	HIVEP1	9
3097	HIVEP2	9
3098	HK1	6
3099	HK2	9
3101	HK3	11
3104	ZBTB48	6
3106	HLA-B	16
3107	HLA-C	17
3108	HLA-DMA	10
3109	HLA-DMB	10
3110	MNX1	9
3111	HLA-DOA	14
3112	HLA-DOB	15
3113	HLA-DPA1	14
3115	HLA-DPB1	15
3117	HLA-DQA1	16
3118	HLA-DQA2	9
3119	HLA-DQB1	16
3120	HLA-DQB2	9
3122	HLA-DRA	9
3123	HLA-DRB1	16
3127	HLA-DRB5	15
3131	HLF	6
3133	HLA-E	14
3134	HLA-F	16
3140	MR1	13
3141	HLCS	6
3142	HLX	6
3145	HMBS	1
3146	HMGB1	2
3148	HMGB2	2
3149	HMGB3	2
3151	HMGN2	11
3155	HMGCL	1
3156	HMGCR	4
3157	HMGCS1	1
3158	HMGCS2	1
3159	HMGA1	9
3161	HMMR	4
3162	HMOX1	1
3163	HMOX2	1
3164	NR4A1	9
3166	HMX1	9
3167	HMX2	6
3169	FOXA1	9
3170	FOXA2	6
3171	FOXA3	9
3172	HNF4A	4
3175	ONECUT1	8
3176	HNMT	6
3177	SLC29A2	2
3178	HNRNPA1	2
3181	HNRNPA2B1	2
3182	HNRNPAB	2
3183	HNRNPC	9
3184	HNRNPD	2
3185	HNRNPF	14
[truncated: 15,658 more rows]

## Sheet: SupList2
Supplementary List S2.
The animal multicellularity gene index (MGI) of human genes (deep).
NCBI_ID	Gene name	OrthoDB_geneID	OrthoDB_OrtGroup	MGI
1	A1BG	9606_0:004536	1327293at2759	0.714286
2	A2M	9606_0:0030cb	354230at2759	0.416667
9	NAT1	9606_0:00227a	1545569at2759	0.153846
10	NAT2	9606_0:002312	1545569at2759	0.153846
12	SERPINA3	9606_0:003684	1124079at2759	0.222222
13	AADAC	9606_0:000eca	1263520at2759	0.134146
14	AAMP	9606_0:000d08	1025450at2759	0.088
15	AANAT	9606_0:003f7d	1528352at2759	0.192308
16	AARS	9606_0:003c8b	129373at2759	0.0833333
18	ABAT	9606_0:003bfe	566705at2759	0.157895
19	ABCA1	9606_0:0026be	131191at2759	0.0940171
20	ABCA2	9606_0:0026f8	131191at2759	0.0940171
21	ABCA3	9606_0:003d70	131191at2759	0.0940171
22	ABCB7	9606_0:005159	248727at2759	0.0852713
23	ABCF1	9606_0:001cfd	580544at2759	0.0839695
24	ABCA4	9606_0:000236	131191at2759	0.0940171
25	ABL1	9606_0:0025bc	182823at2759	0.75
26	AOC1	9606_0:00205c	1320015at2759	0.130435
27	ABL2	9606_0:0000af	182823at2759	0.75
28	ABO	9606_0:0026e1	1204439at2759	0.5
29	ABR	9606_0:005516	762492at2759	0.666667
30	ACAA1	9606_0:000fe0	1129049at2759	0.108911
31	ACACA	9606_0:005523	156081at2759	0.0892857
32	ACACB	9606_0:003464	156081at2759	0.0892857
33	ACADL	9606_0:00091f	589058at2759	0.0925926
34	ACADM	9606_0:000528	589058at2759	0.0925926
35	ACADS	9606_0:00323e	589058at2759	0.0925926
36	ACADSB	9606_0:0028eb	589058at2759	0.0925926
37	ACADVL	9606_0:0042d0	819314at2759	0.144737
38	ACAT1	9606_0:002b6c	1011220at2759	0.104167
39	ACAT2	9606_0:001c88	1129049at2759	0.108911
40	ASIC2	9606_0:0042a2	686369at2759	0.647059
41	ASIC1	9606_0:0034c6	686369at2759	0.647059
43	ACHE	9606_0:001ebf	754103at2759	0.141026
47	ACLY	9606_0:004362	349367at2759	0.133333
48	ACO1	9606_0:0027ab	190960at2759	0.100917
49	ACR	9606_0:004e36	1314811at2759	0.135802
50	ACO2	9606_0:004e13	190960at2759	0.100917
51	ACOX1	9606_0:004097	416859at2759	0.109589
52	ACP1	9606_0:000c51	1362234at2759	0.118421
53	ACP2	9606_0:002e58	1221585at2759	0.0964912
54	ACP5	9606_0:0045c2	711825at2759	0.125
55	ACPP	9606_0:00107d	1221585at2759	0.0964912
56	ACRV1	9606_0:002eea	1435784at2759	0.5
58	ACTA1	9606_0:00011e	649708at2759	0.0833333
59	ACTA2	9606_0:0029a8	649708at2759	0.0833333
60	ACTB	9606_0:002148	649708at2759	0.0833333
70	ACTC1	9606_0:003a06	649708at2759	0.0833333
71	ACTG1	9606_0:00433c	649708at2759	0.0833333
72	ACTG2	9606_0:000a2e	649708at2759	0.0833333
81	ACTN4	9606_0:005446	543832at2759	0.126437
86	ACTL6A	9606_0:0011ba	649708at2759	0.0833333
87	ACTN1	9606_0:0036db	543832at2759	0.126437
88	ACTN2	9606_0:000554	543832at2759	0.126437
89	ACTN3	9606_0:002bae	543832at2759	0.126437
90	ACVR1	9606_0:000b6a	776697at2759	0.55
91	ACVR1B	9606_0:00324c	776697at2759	0.55
92	ACVR2A	9606_0:000ae0	390511at2759	0.52381
93	ACVR2B	9606_0:000f77	390511at2759	0.52381
94	ACVRL1	9606_0:003424	776697at2759	0.55
95	ACY1	9606_0:000eed	1432382at2759	0.0980392
97	ACYP1	9606_0:0037fb	1502266at2759	0.128571
98	ACYP2	9606_0:000d1f	1502266at2759	0.128571
100	ADA	9606_0:004ba3	1045809at2759	0.135802
101	ADAM8	9606_0:0028ba	162519at2759	0.123596
102	ADAM10	9606_0:003a3b	162519at2759	0.123596
103	ADAR	9606_0:000859	947117at2759	0.123457
104	ADARB1	9606_0:004d03	947117at2759	0.123457
105	ADARB2	9606_0:002b45	947117at2759	0.123457
107	ADCY1	9606_0:0020ad	594476at2759	0.235294
108	ADCY2	9606_0:00162e	363718at2759	0.368421
109	ADCY3	9606_0:000b8b	154265at2759	0.526316
111	ADCY5	9606_0:00106f	215180at2759	0.428571
112	ADCY6	9606_0:0033c7	215180at2759	0.428571
113	ADCY7	9606_0:003e15	363718at2759	0.368421
114	ADCY8	9606_0:0023bd	107368at2759	0.4
115	ADCY9	9606_0:003c11	430975at2759	0.52381
116	ADCYAP1	9606_0:0044b1	1014063at2759	1
117	ADCYAP1R1	9606_0:002118	651627at2759	0.6
118	ADD1	9606_0:001367	400524at2759	0.52381
119	ADD2	9606_0:0009b1	400524at2759	0.52381
120	ADD3	9606_0:002b50	400524at2759	0.52381
123	PLIN2	9606_0:002714	1437332at2759	0.615385
124	ADH1A	9606_0:001463	664798at2759	0.120482
125	ADH1B	9606_0:0013a4	664798at2759	0.120482
126	ADH1C	9606_0:001514	664798at2759	0.120482
127	ADH4	9606_0:001487	664798at2759	0.120482
128	ADH5	9606_0:0014f3	664798at2759	0.120482
130	ADH6	9606_0:001450	664798at2759	0.120482
131	ADH7	9606_0:001322	664798at2759	0.120482
132	ADK	9606_0:002ac3	1226324at2759	0.092437
133	ADM	9606_0:002e16	1555764at2759	1
134	ADORA1	9606_0:000711	550297at2759	0.9
135	ADORA2A	9606_0:004f90	550297at2759	0.9
136	ADORA2B	9606_0:003fb7	550297at2759	0.9
140	ADORA3	9606_0:0007ad	550297at2759	0.9
141	ADPRH	9606_0:000eee	1112828at2759	0.4375
142	PARP1	9606_0:000579	909382at2759	0.120879
143	PARP4	9606_0:003619	955432at2759	0.211538
146	ADRA1D	9606_0:004b5d	1095345at2759	0.909091
147	ADRA1B	9606_0:001722	1095345at2759	0.909091
148	ADRA1A	9606_0:00228e	1095345at2759	0.909091
150	ADRA2A	9606_0:002a5f	737211at2759	1
151	ADRA2B	9606_0:00095b	737211at2759	1
152	ADRA2C	9606_0:001556	737211at2759	1
153	ADRB1	9606_0:0028a4	750855at2759	0.909091
154	ADRB2	9606_0:00198d	614199at2759	1
155	ADRB3	9606_0:0022dd	614199at2759	1
156	GRK2	9606_0:002ff7	1104340at2759	0.282051
157	GRK3	9606_0:004f4e	1104340at2759	0.282051
158	ADSL	9606_0:004ed8	904932at2759	0.0932203
159	ADSS	9606_0:00062c	1276527at2759	0.0940171
160	AP2A1	9606_0:00489b	751651at2759	0.0932203
161	AP2A2	9606_0:002c17	751651at2759	0.0932203
162	AP1B1	9606_0:004f26	323029at2759	0.0866142
163	AP2B1	9606_0:0041e2	323029at2759	0.0866142
164	AP1G1	9606_0:003da6	250202at2759	0.088
165	AEBP1	9606_0:00202a	101221at2759	0.171875
166	AES	9606_0:004763	1409798at2759	0.666667
167	CRISP1	9606_0:001dca	1528782at2759	0.139241
173	AFM	9606_0:0013c3	906547at2759	1
174	AFP	9606_0:00138b	906547at2759	1
175	AGA	9606_0:0012e7	1487354at2759	0.314286
176	ACAN	9606_0:003a65	156064at2759	0.545455
177	AGER	9606_0:001c97	807961at2759	1
178	AGL	9606_0:0000df	33175at2759	0.149254
181	AGRP	9606_0:003ea0	1404700at2759	1
182	JAG1	9606_0:004cd7	72177at2759	0.3
183	AGT	9606_0:0003ff	450590at2759	0.666667
185	AGTR1	9606_0:000eaf	810397at2759	0.833333
186	AGTR2	9606_0:0051a5	685818at2759	1
187	APLNR	9606_0:002cdd	788659at2759	0.666667
189	AGXT	9606_0:000a0c	984738at2759	0.0957447
190	NR0B1	9606_0:0052f0	955476at2759	0.666667
191	AHCY	9606_0:004bd1	371693at2759	0.0887097
196	AHR	9606_0:002126	174264at2759	1
197	AHSG	9606_0:00115f	913381at2759	1
199	AIF1	9606_0:005573	1557466at2759	0.444444
202	CRYBG1	9606_0:001de6	89929at2759	0.5
203	AK1	9606_0:00261c	1378291at2759	0.088
204	AK2	9606_0:000543	1004067at2759	0.0833333
205	AK4	9606_0:00038b	1004067at2759	0.0833333
207	AKT1	9606_0:0037e4	614710at2759	0.0932203
208	AKT2	9606_0:0045c1	614710at2759	0.0932203
210	ALAD	9606_0:0025f1	918089at2759	0.125
211	ALAS1	9606_0:00114e	930001at2759	0.111111
212	ALAS2	9606_0:005310	930001at2759	0.111111
213	ALB	9606_0:00131b	906547at2759	1
214	ALCAM	9606_0:000eb5	536204at2759	1
215	ABCD1	9606_0:005069	309052at2759	0.0909091
216	ALDH1A1	9606_0:002642	153834at2759	0.119565
217	ALDH2	9606_0:0032db	153834at2759	0.119565
218	ALDH3A1	9606_0:004177	646662at2759	0.11
219	ALDH1B1	9606_0:00268c	153834at2759	0.119565
220	ALDH1A3	9606_0:003a1e	153834at2759	0.119565
221	ALDH3B1	9606_0:002f68	646662at2759	0.11
222	ALDH3B2	9606_0:002f72	646662at2759	0.11
223	ALDH9A1	9606_0:000803	538179at2759	0.214286
224	ALDH3A2	9606_0:0043bc	646662at2759	0.11
225	ABCD2	9606_0:0031f2	309052at2759	0.0909091
226	ALDOA	9606_0:003de3	799973at2759	0.125
229	ALDOB	9606_0:0026d3	799973at2759	0.125
230	ALDOC	9606_0:003f1a	799973at2759	0.125
231	AKR1B1	9606_0:002178	1016440at2759	0.0956522
238	ALK	9606_0:000b50	40108at2759	0.461538
239	ALOX12	9606_0:003ff9	385042at2759	0.268293
240	ALOX5	9606_0:002b27	385042at2759	0.268293
241	ALOX5AP	9606_0:00350e	1609516at2759	0.12987
242	ALOX12B	9606_0:0043d9	385042at2759	0.268293
246	ALOX15	9606_0:004275	385042at2759	0.268293
247	ALOX15B	9606_0:0040bd	385042at2759	0.268293
248	ALPI	9606_0:000d13	454880at2759	0.30303
249	ALPL	9606_0:000066	416703at2759	0.169492
250	ALPP	9606_0:000def	454880at2759	0.30303
251	ALPG	9606_0:000a19	454880at2759	0.30303
257	ALX3	9606_0:00038d	738339at2759	1
258	AMBN	9606_0:001315	1189806at2759	1
259	AMBP	9606_0:002783	1090505at2759	0.833333
262	AMD1	9606_0:001b15	932490at2759	0.0970874
265	AMELX	9606_0:005020	1509730at2759	1
266	AMELY	9606_0:00537c	1509730at2759	1
267	AMFR	9606_0:003ed0	897451at2759	0.117021
268	AMH	9606_0:004563	516965at2759	0.8
269	AMHR2	9606_0:003397	390511at2759	0.52381
270	AMPD1	9606_0:000211	49756at2759	0.092437
271	AMPD2	9606_0:000272	49756at2759	0.092437
272	AMPD3	9606_0:002c1c	49756at2759	0.092437
273	AMPH	9606_0:001ed0	1366218at2759	0.588235
274	BIN1	9606_0:0008b4	1366218at2759	0.588235
275	AMT	9606_0:001205	673132at2759	0.0884956
276	AMY1A	9606_0:000261	665362at2759	0.135135
277	AMY1B	9606_0:00026d	665362at2759	0.135135
278	AMY1C	9606_0:0003c7	665362at2759	0.135135
279	AMY2A	9606_0:000584	665362at2759	0.135135
280	AMY2B	9606_0:0002d3	665362at2759	0.135135
283	ANG	9606_0:0036b8	1549558at2759	0.5
284	ANGPT1	9606_0:002420	357340at2759	0.470588
285	ANGPT2	9606_0:0023f9	357340at2759	0.470588
286	ANK1	9606_0:002393	1011028at2759	0.1375
287	ANK2	9606_0:001346	1333810at2759	1
288	ANK3	9606_0:00297a	1011028at2759	0.1375
290	ANPEP	9606_0:003b04	110058at2759	0.0846154
291	SLC25A4	9606_0:0012ed	870903at2759	0.0884956
292	SLC25A5	9606_0:00509b	870903at2759	0.0884956
293	SLC25A6	9606_0:005297	870903at2759	0.0884956
301	ANXA1	9606_0:00251f	856254at2759	0.186441
302	ANXA2	9606_0:0039f6	856254at2759	0.186441
306	ANXA3	9606_0:001427	856254at2759	0.186441
307	ANXA4	9606_0:000cc0	856254at2759	0.186441
308	ANXA5	9606_0:001567	856254at2759	0.186441
309	ANXA6	9606_0:001633	856254at2759	0.186441
310	ANXA7	9606_0:002855	856254at2759	0.186441
311	ANXA11	9606_0:0028af	856254at2759	0.186441
312	ANXA13	9606_0:002227	856254at2759	0.186441
313	AOAH	9606_0:001e2b	692811at2759	0.241379
314	AOC2	9606_0:003f52	1320015at2759	0.130435
316	AOX1	9606_0:0008db	48717at2759	0.121212
317	APAF1	9606_0:003494	62693at2759	0.357143
318	NUDT2	9606_0:0027b5	1107148at2759	0.2
319	APOF	9606_0:0030db	1568974at2759	1
320	APBA1	9606_0:0054d6	436779at2759	0.7
321	APBA2	9606_0:00542b	436779at2759	0.7
322	APBB1	9606_0:002e21	437627at2759	0.692308
323	APBB2	9606_0:0015c2	437627at2759	0.692308
324	APC	9606_0:00188f	31524at2759	0.5
325	APCS	9606_0:0004c2	1088298at2759	0.6
326	AIRE	9606_0:004d36	1203363at2759	0.268293
327	APEH	9606_0:000f48	265965at2759	0.119565
328	APEX1	9606_0:003832	1105625at2759	0.0948276
329	BIRC2	9606_0:002cd7	1340284at2759	0.222222
330	BIRC3	9606_0:002d0e	1340284at2759	0.222222
331	XIAP	9606_0:0050fc	1340284at2759	0.222222
332	BIRC5	9606_0:0042b0	1404665at2759	0.211538
333	APLP1	9606_0:0046fe	953529at2759	0.916667
334	APLP2	9606_0:002faf	953529at2759	0.916667
335	APOA1	9606_0:002e25	1553412at2759	1
336	APOA2	9606_0:00077a	1612564at2759	1
337	APOA4	9606_0:002f3a	1299087at2759	1
338	APOB	9606_0:000b18	5350at2759	0.363636
339	APOBEC1	9606_0:003314	1246623at2759	0.833333
341	APOC1	9606_0:00462b	1558708at2759	1
343	AQP8	9606_0:003c17	1152704at2759	0.0917431
344	APOC2	9606_0:00460b	1548460at2759	1
345	APOC3	9606_0:00304e	1613530at2759	1
346	APOC4	9606_0:00499a	1563324at2759	1
347	APOD	9606_0:000e5f	1631943at2759	0.179487
348	APOE	9606_0:0048e4	1314660at2759	1
350	APOH	9606_0:004122	784427at2759	1
351	APP	9606_0:004ded	953529at2759	0.916667
353	APRT	9606_0:003dc2	1291050at2759	0.0841121
354	KLK3	9606_0:004629	1314811at2759	0.135802
355	FAS	9606_0:002aa5	993446at2759	0.545455
356	FASLG	9606_0:0001d5	1029363at2759	1
357	SHROOM2	9606_0:005117	29607at2759	1
358	AQP1	9606_0:001e4d	1152704at2759	0.0917431
359	AQP2	9606_0:003163	1152704at2759	0.0917431
360	AQP3	9606_0:002521	1152704at2759	0.0917431
361	AQP4	9606_0:004482	1152704at2759	0.0917431
362	AQP5	9606_0:003350	1152704at2759	0.0917431
363	AQP6	9606_0:0034cf	1152704at2759	0.0917431
364	AQP7	9606_0:0025c5	1246320at2759	0.127907
366	AQP9	9606_0:003b36	1152704at2759	0.0917431
367	AR	9606_0:00501d	615449at2759	1
368	ABCC6	9606_0:003d57	1529167at2759	1
369	ARAF	9606_0:005055	243095at2759	0.37931
372	ARCN1	9606_0:00300f	1027200at2759	0.088
373	TRIM23	9606_0:001709	1362554at2759	0.0859375
374	AREG	9606_0:0014de	1444868at2759	1
375	ARF1	9606_0:000259	1362554at2759	0.0859375
377	ARF3	9606_0:0031bc	1362554at2759	0.0859375
378	ARF4	9606_0:001039	1362554at2759	0.0859375
379	ARL4D	9606_0:0042d7	1457094at2759	0.8
381	ARF5	9606_0:00200b	1362554at2759	0.0859375
382	ARF6	9606_0:0036e9	1362554at2759	0.0859375
383	ARG1	9606_0:001c9f	1179130at2759	0.107527
384	ARG2	9606_0:0037e0	1179130at2759	0.107527
387	RHOA	9606_0:000f10	1166960at2759	0.161765
388	RHOB	9606_0:000c2b	1166960at2759	0.161765
389	RHOC	9606_0:000876	1166960at2759	0.161765
390	RND3	9606_0:000c3b	1283783at2759	1
391	RHOG	9606_0:002ddc	1091615at2759	0.111111
392	ARHGAP1	9606_0:003029	1511935at2759	0.174603
393	ARHGAP4	9606_0:0052ae	1245523at2759	0.409091
394	ARHGAP5	9606_0:0037e6	110157at2759	0.52381
395	ARHGAP6	9606_0:00532d	419555at2759	0.583333
396	ARHGDIA	9606_0:003f2f	1265661at2759	0.148649
397	ARHGDIB	9606_0:003391	1265661at2759	0.148649
398	ARHGDIG	9606_0:003cc7	1265661at2759	0.148649
399	RHOH	9606_0:001353	1091615at2759	0.111111
400	ARL1	9606_0:00328b	1271528at2759	0.0839695
401	PHOX2A	9606_0:002f5a	1505098at2759	1
402	ARL2	9606_0:002ee0	1271528at2759	0.0839695
403	ARL3	9606_0:002942	1271528at2759	0.0839695
405	ARNT	9606_0:000857	331262at2759	0.5
406	ARNTL	9606_0:003001	331262at2759	0.5
407	ARR3	9606_0:004fff	783081at2759	0.578947
408	ARRB1	9606_0:002dd9	783081at2759	0.578947
409	ARRB2	9606_0:004253	783081at2759	0.578947
410	ARSA	9606_0:004ee7	515367at2759	0.2
411	ARSB	9606_0:00171e	515367at2759	0.2
412	STS	9606_0:005284	873694at2759	0.571429
414	ARSD	9606_0:0051e5	873694at2759	0.571429
415	ARSE	9606_0:005305	1273622at2759	0.225
416	ARSF	9606_0:005177	873694at2759	0.571429
417	ART1	9606_0:002ba6	963174at2759	0.272727
419	ART3	9606_0:001480	963174at2759	0.272727
420	ART4	9606_0:003127	963174at2759	0.272727
421	ARVCF	9606_0:004f10	233858at2759	0.6
427	ASAH1	9606_0:002329	745108at2759	0.310345
429	ASCL1	9606_0:00338d	1131543at2759	1
430	ASCL2	9606_0:003014	1131543at2759	1
432	ASGR1	9606_0:004141	1247924at2759	0.7
433	ASGR2	9606_0:0040aa	1247924at2759	0.7
435	ASL	9606_0:002161	1074729at2759	0.118421
438	ASMT	9606_0:005264	817726at2759	0.125
439	ASNA1	9606_0:0047e4	992208at2759	0.0948276
440	ASNS	9606_0:0021d8	782607at2759	0.0813953
443	ASPA	9606_0:00439e	1074294at2759	0.125
444	ASPH	9606_0:002315	1511606at2759	1
445	ASS1	9606_0:0025a5	1459745at2759	0.103896
460	ASTN1	9606_0:0003ab	39300at2759	1
462	SERPINC1	9606_0:00074d	1124079at2759	0.222222
463	ZFHX3	9606_0:003c1f	15351at2759	0.352941
466	ATF1	9606_0:0030d8	957343at2759	0.833333
467	ATF3	9606_0:000569	1457971at2759	1
468	ATF4	9606_0:004f57	1524842at2759	0.857143
471	ATIC	9606_0:000c97	324473at2759	0.105263
472	ATM	9606_0:002e57	80538at2759	0.152778
473	RERE	9606_0:0005e4	136778at2759	0.7
474	ATOH1	9606_0:00133c	926106at2759	0.75
475	ATOX1	9606_0:001782	1564517at2759	0.15942
476	ATP1A1	9606_0:000511	100699at2759	0.0909091
477	ATP1A2	9606_0:00078f	388324at2759	0.1375
478	ATP1A3	9606_0:00494c	388324at2759	0.1375
479	ATP12A	9606_0:0035fa	388324at2759	0.1375
480	ATP1A4	9606_0:000107	388324at2759	0.1375
481	ATP1B1	9606_0:000031	998086at2759	0.733333
482	ATP1B2	9606_0:003fb3	998086at2759	0.733333
483	ATP1B3	9606_0:000e98	998086at2759	0.733333
487	ATP2A1	9606_0:003dcb	100699at2759	0.0909091
488	ATP2A2	9606_0:0031ec	100699at2759	0.0909091
489	ATP2A3	9606_0:003feb	100699at2759	0.0909091
490	ATP2B1	9606_0:003373	115892at2759	0.088
491	ATP2B2	9606_0:001222	115892at2759	0.088
492	ATP2B3	9606_0:0051d8	115892at2759	0.088
493	ATP2B4	9606_0:0000c0	115892at2759	0.088
495	ATP4A	9606_0:004737	388324at2759	0.1375
498	ATP5F1A	9606_0:00445a	470054at2759	0.101852
501	ALDH7A1	9606_0:0016da	692580at2759	0.119048
506	ATP5F1B	9606_0:003285	495235at2759	0.0884956
509	ATP5F1C	9606_0:002a7a	841252at2759	0.0964912
513	ATP5F1D	9606_0:0048e2	1286602at2759	0.103774
514	ATP5F1E	9606_0:004c3d	1628103at2759	0.0571429
515	ATP5PB	9606_0:000324	1314411at2759	0.282051
516	ATP5MC1	9606_0:00415a	1564365at2759	0.217391
517	ATP5MC2	9606_0:0034b8	1564365at2759	0.217391
518	ATP5MC3	9606_0:000b6c	1564365at2759	0.217391
521	ATP5ME	9606_0:0012ff	1640426at2759	1
522	ATP5PF	9606_0:004d89	1559269at2759	1
523	ATP6V1A	9606_0:00102b	241249at2759	0.0839695
525	ATP6V1B1	9606_0:000bce	541116at2759	0.0859375
526	ATP6V1B2	9606_0:0023dd	541116at2759	0.0859375
527	ATP6V0C	9606_0:003c36	1534092at2759	0.0894309
528	ATP6V1C1	9606_0:00226d	1016088at2759	0.0873016
529	ATP6V1E1	9606_0:004e35	1489718at2759	0.0916667
533	ATP6V0B	9606_0:000834	1408246at2759	0.0909091
534	ATP6V1G2	9606_0:001c40	1566576at2759	0.153846
535	ATP6V0A1	9606_0:00419e	181796at2759	0.0839695
537	ATP6AP1	9606_0:0051f7	1111170at2759	0.916667
538	ATP7A	9606_0:00534e	649559at2759	0.0940171
539	ATP5PO	9606_0:004d09	1178688at2759	0.126582
540	ATP7B	9606_0:00355a	649559at2759	0.0940171
545	ATR	9606_0:00120f	80538at2759	0.152778
546	ATRX	9606_0:0050d6	815681at2759	0.314286
547	KIF1A	9606_0:000ad7	76316at2759	0.108911
549	AUH	9606_0:002726	1123666at2759	0.1
550	AUP1	9606_0:0009dd	1319689at2759	0.434783
551	AVP	9606_0:004c33	1548839at2759	0.833333
552	AVPR1A	9606_0:003402	890925at2759	1
553	AVPR1B	9606_0:0002fa	890925at2759	1
554	AVPR2	9606_0:00526c	890925at2759	1
558	AXL	9606_0:00480b	263089at2759	0.444444
563	AZGP1	9606_0:001f94	912212at2759	1
566	AZU1	9606_0:004880	1314811at2759	0.135802
567	B2M	9606_0:0054fd	1556447at2759	1
570	BAAT	9606_0:00277f	1260385at2759	0.7
571	BACH1	9606_0:004d53	521871at2759	0.6
572	BAD	9606_0:002c8c	1454876at2759	1
573	BAG1	9606_0:002765	1450573at2759	0.228571
575	ADGRB1	9606_0:002263	27621at2759	0.666667
576	ADGRB2	9606_0:00063f	27621at2759	0.666667
577	ADGRB3	9606_0:001bbf	27621at2759	0.666667
578	BAK1	9606_0:0019fd	1218929at2759	0.846154
579	NKX3-2	9606_0:00145a	1303626at2759	0.888889
580	BARD1	9606_0:000bf9	854133at2759	0.16129
581	BAX	9606_0:00481a	1218929at2759	0.846154
582	BBS1	9606_0:002c77	783386at2759	0.15873
583	BBS2	9606_0:003da8	327831at2759	0.153846
585	BBS4	9606_0:003a4c	609083at2759	0.0990099
586	BCAT1	9606_0:00322f	853728at2759	0.0847458
587	BCAT2	9606_0:004a60	853728at2759	0.0847458
590	BCHE	9606_0:000e2c	754103at2759	0.141026
593	BCKDHA	9606_0:0048fc	623111at2759	0.0961538
594	BCKDHB	9606_0:0019db	1200844at2759	0.0825688
595	CCND1	9606_0:002c1e	1234739at2759	0.222222
596	BCL2	9606_0:004499	1218929at2759	0.846154
597	BCL2A1	9606_0:00397d	1218929at2759	0.846154
598	BCL2L1	9606_0:004ce1	1218929at2759	0.846154
602	BCL3	9606_0:004a0e	1341288at2759	0.25
604	BCL6	9606_0:000e8c	1318335at2759	0.0833333
605	BCL7A	9606_0:003304	1517597at2759	0.777778
607	BCL9	9606_0:00084b	156519at2759	1
608	TNFRSF17	9606_0:003b98	1334921at2759	1
610	HCN2	9606_0:00468b	281394at2759	0.173913
611	OPN1SW	9606_0:001e20	940057at2759	0.647059
613	BCR	9606_0:004e2f	762492at2759	0.666667
617	BCS1L	9606_0:000da9	532729at2759	0.112245
622	BDH1	9606_0:005491	1390068at2759	0.102564
623	BDKRB1	9606_0:003658	951204at2759	1
624	BDKRB2	9606_0:003764	826485at2759	1
627	BDNF	9606_0:002d75	1156054at2759	1
629	CFB	9606_0:001ade	172139at2759	0.428571
631	BFSP1	9606_0:004cb5	677568at2759	1
632	BGLAP	9606_0:000379	1520921at2759	1
633	BGN	9606_0:00527b	826997at2759	0.0940171
634	CEACAM1	9606_0:004627	998214at2759	0.777778
635	BHMT	9606_0:00186d	731388at2759	0.0961538
636	BICD1	9606_0:00311b	542877at2759	0.909091
637	BID	9606_0:004e92	1218538at2759	1
638	BIK	9606_0:004f3d	1487465at2759	1
639	PRDM1	9606_0:001cb0	1318335at2759	0.0833333
640	BLK	9606_0:0053ec	539311at2759	0.22449
641	BLM	9606_0:003aa2	445763at2759	0.0887097
642	BLMH	9606_0:003f4f	649145at2759	0.188679
643	CXCR5	9606_0:002e66	794531at2759	1
644	BLVRA	9606_0:00206b	879838at2759	0.192308
645	BLVRB	9606_0:004532	1166292at2759	0.122807
646	BNC1	9606_0:0038df	96985at2759	0.636364
648	BMI1	9606_0:0028f7	1344247at2759	0.769231
649	BMP1	9606_0:002241	170905at2759	0.5
650	BMP2	9606_0:004b4c	962484at2759	0.888889
651	BMP3	9606_0:001519	1002140at2759	0.833333
652	BMP4	9606_0:003873	962484at2759	0.888889
653	BMP5	9606_0:001bc4	1063560at2759	0.888889
654	BMP6	9606_0:0019c0	1063560at2759	0.888889
655	BMP7	9606_0:004b75	1063560at2759	0.888889
656	BMP8B	9606_0:000366	1063560at2759	0.888889
657	BMPR1A	9606_0:0029c2	776697at2759	0.55
658	BMPR1B	9606_0:0015dd	776697at2759	0.55
659	BMPR2	9606_0:000a8d	390511at2759	0.52381
661	POLR3D	9606_0:00225d	1381418at2759	0.321429
662	BNIP1	9606_0:001610	1328108at2759	0.333333
663	BNIP2	9606_0:0039c5	755773at2759	0.875
664	BNIP3	9606_0:002af9	1250566at2759	1
665	BNIP3L	9606_0:00224b	1250566at2759	1
666	BOK	9606_0:00093b	1278637at2759	1
667	DST	9606_0:001d59	24858at2759	0.392857
668	FOXL2	9606_0:001006	1270467at2759	0.189655
669	BPGM	9606_0:00200f	1112626at2759	0.1
670	BPHL	9606_0:001a39	1061420at2759	0.118421
671	BPI	9606_0:004bee	1242894at2759	0.347826
672	BRCA1	9606_0:004210	496760at2759	0.5625
673	BRAF	9606_0:001fa7	243095at2759	0.37931
675	BRCA2	9606_0:003557	257485at2759	0.352941
676	BRDT	9606_0:00081a	619848at2759	0.121622
677	ZFP36L1	9606_0:00365c	1541140at2759	0.34375
678	ZFP36L2	9606_0:000c3c	1541140at2759	0.34375
680	BRS3	9606_0:0052d3	1153238at2759	0.9
682	BSG	9606_0:004557	1021787at2759	0.785714
683	BST1	9606_0:00155f	1460460at2759	0.75
684	BST2	9606_0:0045a9	1579815at2759	1
685	BTC	9606_0:00137c	1401257at2759	0.666667
686	BTD	9606_0:000e55	1276751at2759	0.28
687	KLF9	9606_0:002573	1308225at2759	0.428571
688	KLF5	9606_0:0035da	382638at2759	0.636364
689	BTF3	9606_0:00172d	1435264at2759	0.0964912
694	BTG1	9606_0:0031e5	1439942at2759	0.354839
695	BTK	9606_0:005195	1047190at2759	0.323529
696	BTN1A1	9606_0:001d45	522383at2759	0.625
699	BUB1	9606_0:000913	1411806at2759	0.122222
701	BUB1B	9606_0:003959	1411806at2759	0.122222
705	BYSL	9606_0:0019cd	1193442at2759	0.0916667
706	TSPO	9606_0:004e10	1592225at2759	0.166667
708	C1QBP	9606_0:00425c	888304at2759	0.0978261
710	SERPING1	9606_0:002c61	1124079at2759	0.222222
712	C1QA	9606_0:000669	1258047at2759	1
713	C1QB	9606_0:00005f	1258047at2759	1
714	C1QC	9606_0:0001ac	1258047at2759	1
715	C1R	9606_0:0030ab	156878at2759	0.636364
716	C1S	9606_0:003414	156878at2759	0.636364
717	C2	9606_0:001dd5	172139at2759	0.428571
718	C3	9606_0:00473a	23785at2759	0.5
719	C3AR1	9606_0:00335c	1003587at2759	1
720	C4A	9606_0:001b69	28894at2759	1
721	C4B	9606_0:0019fe	28894at2759	1
722	C4BPA	9606_0:00063c	1058295at2759	0.5
725	C4BPB	9606_0:0006cc	1110574at2759	0.666667
726	CAPN5	9606_0:002ff6	704215at2759	0.126437
727	C5	9606_0:002564	20179at2759	0.666667
728	C5AR1	9606_0:0045ee	978188at2759	1
729	C6	9606_0:001913	100680at2759	0.428571
730	C7	9606_0:001941	100680at2759	0.428571
731	C8A	9606_0:0001e9	787014at2759	0.411765
732	C8B	9606_0:000861	787014at2759	0.411765
733	C8G	9606_0:0027c7	1227818at2759	1
734	OSGIN2	9606_0:002284	890629at2759	0.529412
735	C9	9606_0:0018f2	787014at2759	0.411765
738	VPS51	9606_0:002bb5	1305393at2759	0.104762
740	MRPL49	9606_0:002d89	1534017at2759	0.196078
741	ZNHIT2	9606_0:003086	1599898at2759	0.139241
744	MPPED2	9606_0:002f30	1301937at2759	0.135802
745	MYRF	9606_0:002d83	311898at2759	0.32
746	TMEM258	9606_0:002c97	1627291at2759	0.409091
747	DAGLA	9606_0:002d8b	191418at2759	0.0990991
752	FMNL1	9606_0:0042eb	288325at2759	0.454545
753	LDLRAD4	9606_0:0044a3	1189277at2759	1
754	PTTG1IP	9606_0:004d02	1458076at2759	1
757	TMEM50B	9606_0:005551	1422977at2759	0.146667
758	MPPED1	9606_0:004e6b	1301937at2759	0.135802
759	CA1	9606_0:00227d	1377476at2759	0.1375
760	CA2	9606_0:00224f	1377476at2759	0.1375
761	CA3	9606_0:0022a2	1377476at2759	0.1375
762	CA4	9606_0:004391	1377476at2759	0.1375
763	CA5A	9606_0:003eac	1377476at2759	0.1375
765	CA6	9606_0:000662	1377476at2759	0.1375
766	CA7	9606_0:003ec6	1377476at2759	0.1375
767	CA8	9606_0:00233a	1377476at2759	0.1375
768	CA9	9606_0:0027df	1377476at2759	0.1375
770	CA11	9606_0:004897	1377476at2759	0.1375
771	CA12	9606_0:003b14	1377476at2759	0.1375
773	CACNA1A	9606_0:004896	172471at2759	0.125
774	CACNA1B	9606_0:002579	172471at2759	0.125
775	CACNA1C	9606_0:00346f	172471at2759	0.125
776	CACNA1D	9606_0:00106c	172471at2759	0.125
777	CACNA1E	9606_0:000772	172471at2759	0.125
778	CACNA1F	9606_0:0050b5	172471at2759	0.125
779	CACNA1S	9606_0:0001a7	172471at2759	0.125
780	DDR1	9606_0:0054a4	227725at2759	0.6875
781	CACNA2D1	9606_0:0021b7	69856at2759	0.526316
782	CACNB1	9606_0:004028	926074at2759	0.769231
783	CACNB2	9606_0:002aab	926074at2759	0.769231
784	CACNB3	9606_0:00316e	926074at2759	0.769231
785	CACNB4	9606_0:000c75	926074at2759	0.769231
786	CACNG1	9606_0:0043e1	1261253at2759	1
788	SLC25A20	9606_0:000e8e	1072378at2759	0.0956522
790	CAD	9606_0:000905	273358at2759	0.0909091
793	CALB1	9606_0:00243b	979297at2759	0.322581
794	CALB2	9606_0:003e29	979297at2759	0.322581
795	S100G	9606_0:0051de	1558629at2759	0.333333
796	CALCA	9606_0:002e42	1454612at2759	1
797	CALCB	9606_0:002b7b	1547206at2759	1
799	CALCR	9606_0:001e62	1005634at2759	0.666667
800	CALD1	9606_0:001ecb	1038798at2759	1
801	CALM1	9606_0:003762	1386217at2759	0.088
805	CALM2	9606_0:0008cf	1386217at2759	0.088
808	CALM3	9606_0:004912	1386217at2759	0.088
810	CALML3	9606_0:0028a6	1386217at2759	0.088
811	CALR	9606_0:0048b1	822188at2759	0.125
813	CALU	9606_0:002027	909079at2759	0.297297
814	CAMK4	9606_0:0016f0	330091at2759	0.0873016
815	CAMK2A	9606_0:00179d	330091at2759	0.0873016
816	CAMK2B	9606_0:001f0b	330091at2759	0.0873016
817	CAMK2D	9606_0:001517	330091at2759	0.0873016
818	CAMK2G	9606_0:002927	330091at2759	0.0873016
819	CAMLG	9606_0:00195d	1203862at2759	1
820	CAMP	9606_0:001176	1534863at2759	1
821	CANX	9606_0:0053d4	775337at2759	0.146667
822	CAPG	9606_0:000d90	1376537at2759	0.1375
823	CAPN1	9606_0:003009	704215at2759	0.126437
824	CAPN2	9606_0:000490	704215at2759	0.126437
825	CAPN3	9606_0:003ad3	704215at2759	0.126437
826	CAPNS1	9606_0:00481b	1330600at2759	0.112245
827	CAPN6	9606_0:005154	704215at2759	0.126437
828	CAPS	9606_0:004a07	1377102at2759	0.255814
829	CAPZA1	9606_0:0002b5	1200844at2759	0.0825688
830	CAPZA2	9606_0:00207f	1085166at2759	0.126437
831	CAST	9606_0:0018c2	203890at2759	1
832	CAPZB	9606_0:0000f0	1076134at2759	0.120879
833	CARS	9606_0:0054df	528822at2759	0.0839695
834	CASP1	9606_0:002bdb	1327703at2759	0.571429
835	CASP2	9606_0:00218b	1092723at2759	0.714286
836	CASP3	9606_0:0013e5	984395at2759	0.846154
837	CASP4	9606_0:002cf2	1327703at2759	0.571429
838	CASP5	9606_0:002ec8	1327703at2759	0.571429
839	CASP6	9606_0:0015b4	984395at2759	0.846154
840	CASP7	9606_0:002b4f	984395at2759	0.846154
841	CASP8	9606_0:0009ed	939331at2759	0.909091
842	CASP9	9606_0:000274	1092723at2759	0.714286
843	CASP10	9606_0:000ac6	939331at2759	0.909091
844	CASQ1	9606_0:0002a3	1091027at2759	0.857143
845	CASQ2	9606_0:0000cb	1091027at2759	0.857143
846	CASR	9606_0:001004	327938at2759	0.461538
847	CAT	9606_0:002ed4	507937at2759	0.111111
857	CAV1	9606_0:001fc6	1468974at2759	1
858	CAV2	9606_0:002038	1468974at2759	1
859	CAV3	9606_0:000edd	1468974at2759	1
860	RUNX2	9606_0:001b95	562214at2759	0.666667
861	RUNX1	9606_0:004de6	562214at2759	0.666667
862	RUNX1T1	9606_0:0022cf	334242at2759	0.692308
863	CBFA2T3	9606_0:003d79	334242at2759	0.692308
864	RUNX3	9606_0:0005fc	562214at2759	0.666667
865	CBFB	9606_0:003c2d	1254153at2759	1
866	SERPINA6	9606_0:0036d7	1124079at2759	0.222222
867	CBL	9606_0:002d94	540689at2759	0.368421
868	CBLB	9606_0:0010dd	540689at2759	0.368421
869	CBLN1	9606_0:003dc0	1398761at2759	1
871	SERPINH1	9606_0:002efc	1124079at2759	0.222222
873	CBR1	9606_0:004d6f	1259665at2759	0.123596
874	CBR3	9606_0:004d3e	1259665at2759	0.123596
875	CBS	9606_0:004d05	1016546at2759	0.0847458
881	CCIN	9606_0:0026fa	311575at2759	0.666667
883	KYAT1	9606_0:00277b	683031at2759	0.0909091
885	CCK	9606_0:000e0d	1524113at2759	1
886	CCKAR	9606_0:001507	1042780at2759	0.888889
887	CCKBR	9606_0:002ed1	1042780at2759	0.888889
889	KRIT1	9606_0:0020ed	839317at2759	0.352941
890	CCNA2	9606_0:0015df	993640at2759	0.0859375
891	CCNB1	9606_0:001643	993640at2759	0.0859375
892	CCNC	9606_0:001a38	1079428at2759	0.142857
894	CCND2	9606_0:0031f4	1234739at2759	0.222222
896	CCND3	9606_0:001d77	1234739at2759	0.222222
898	CCNE1	9606_0:004a01	993640at2759	0.0859375
899	CCNF	9606_0:003c66	607108at2759	0.434783
900	CCNG1	9606_0:00168c	1015714at2759	0.416667
901	CCNG2	9606_0:001311	1015714at2759	0.416667
902	CCNH	9606_0:0018d6	1469819at2759	0.107143
904	CCNT1	9606_0:0031bd	1437076at2759	0.126437
905	CCNT2	9606_0:000b74	1437076at2759	0.126437
908	CCT6A	9606_0:001fe2	482152at2759	0.0839695
909	CD1A	9606_0:000098	827472at2759	1
910	CD1B	9606_0:000749	827472at2759	1
911	CD1C	9606_0:0000d7	827472at2759	1
912	CD1D	9606_0:000826	827472at2759	1
913	CD1E	9606_0:00064f	827472at2759	1
914	CD2	9606_0:0001d8	977841at2759	1
915	CD3D	9606_0:003047	1466902at2759	1
916	CD3E	9606_0:002c4d	1362562at2759	1
917	CD3G	9606_0:002cf0	1466902at2759	1
919	CD247	9606_0:00061b	1389458at2759	1
920	CD4	9606_0:003309	652984at2759	1
921	CD5	9606_0:002d81	1017770at2759	0.5
922	CD5L	9606_0:00085e	158600at2759	0.5
923	CD6	9606_0:003020	1095487at2759	0.407407
924	CD7	9606_0:004202	1083212at2759	1
925	CD8A	9606_0:000cf0	1448152at2759	1
926	CD8B	9606_0:000afa	1377095at2759	1
927	CD8B2	9606_0:000c58	1377095at2759	1
928	CD9	9606_0:00326b	1205716at2759	1
930	CD19	9606_0:003c24	521520at2759	1
931	MS4A1	9606_0:002faa	1251311at2759	1
932	MS4A3	9606_0:002eed	1239340at2759	1
933	CD22	9606_0:00456b	54136at2759	0.909091
939	CD27	9606_0:003190	577429at2759	1
940	CD28	9606_0:0009b3	1222373at2759	1
941	CD80	9606_0:001034	1083437at2759	1
942	CD86	9606_0:001165	1051626at2759	1
943	TNFRSF8	9606_0:000504	630149at2759	0.8
944	TNFSF8	9606_0:002511	1469711at2759	0.5
945	CD33	9606_0:0046d8	920897at2759	0.666667
946	SIGLEC6	9606_0:004782	416689at2759	1
947	CD34	9606_0:00076d	1303808at2759	1
948	CD36	9606_0:001e84	1106566at2759	0.234043
949	SCARB1	9606_0:00317f	1106566at2759	0.234043
950	SCARB2	9606_0:0012f6	1106566at2759	0.234043
951	CD37	9606_0:004984	1207549at2759	0.857143
952	CD38	9606_0:00144e	1460460at2759	0.75
953	ENTPD1	9606_0:002aae	1337265at2759	0.100917
954	ENTPD2	9606_0:0026e8	1337265at2759	0.100917
955	ENTPD6	9606_0:004c55	1337265at2759	0.100917
956	ENTPD3	9606_0:000e23	1337265at2759	0.100917
957	ENTPD5	9606_0:003892	1337265at2759	0.100917
958	CD40	9606_0:004c89	1038336at2759	0.4
959	CD40LG	9606_0:00511e	1146113at2759	1
960	CD44	9606_0:002e9f	1098342at2759	1
961	CD47	9606_0:000f0e	1287706at2759	1
962	CD48	9606_0:0005ee	986849at2759	0.666667
965	CD58	9606_0:00011f	801938at2759	0.833333
966	CD59	9606_0:002ebd	1586315at2759	0.7
967	CD63	9606_0:00315f	1467737at2759	0.6875
968	CD68	9606_0:004124	1321296at2759	1
969	CD69	9606_0:003287	1289964at2759	0.833333
970	CD70	9606_0:0048e6	1236901at2759	1
971	CD72	9606_0:0025f4	987250at2759	1
972	CD74	9606_0:0016fe	1190626at2759	1
973	CD79A	9606_0:004aac	1165385at2759	1
974	CD79B	9606_0:004099	1234092at2759	1
975	CD81	9606_0:002c28	1205716at2759	1
976	ADGRE5	9606_0:00454b	210309at2759	0.461538
977	CD151	9606_0:002ea4	1051357at2759	0.611111
978	CDA	9606_0:0005a1	1400471at2759	0.126437
983	CDK1	9606_0:002852	1010560at2759	0.0839695
984	CDK11B	9606_0:0000a3	925637at2759	0.102804
987	LRBA	9606_0:001343	153369at2759	0.578947
988	CDC5L	9606_0:001d1f	975557at2759	0.11
989	2007-09-01	9606_0:001eb6	845354at2759	0.150685
990	CDC6	9606_0:0040c9	935804at2759	0.0901639
991	CDC20	9606_0:0004f5	1220675at2759	0.0887097
993	CDC25A	9606_0:000ed6	1423329at2759	0.177419
994	CDC25B	9606_0:004b84	1423329at2759	0.177419
995	CDC25C	9606_0:00168a	1423329at2759	0.177419
996	CDC27	9606_0:0043ae	280620at2759	0.0932203
997	CDC34	9606_0:0048b8	1116856at2759	0.192982
998	CDC42	9606_0:000329	1091615at2759	0.111111
999	CDH1	9606_0:003ec2	182239at2759	1
1000	CDH2	9606_0:0044ec	191117at2759	1
1001	CDH3	9606_0:003ee0	182239at2759	1
1002	CDH4	9606_0:004c27	191117at2759	1
1003	CDH5	9606_0:003e86	259069at2759	1
1004	CDH6	9606_0:001834	201053at2759	1
1005	CDH7	9606_0:004415	217088at2759	1
1006	CDH8	9606_0:003bc4	188978at2759	1
1007	CDH9	9606_0:001713	201053at2759	1
1008	CDH10	9606_0:0018a7	201053at2759	1
1009	CDH11	9606_0:003c90	188978at2759	1
1010	CDH12	9606_0:0017a9	173598at2759	0.666667
1012	CDH13	9606_0:003c44	215774at2759	1
1013	CDH15	9606_0:003bfd	395835at2759	0.5
1014	CDH16	9606_0:003dc6	190556at2759	1
1015	CDH17	9606_0:002214	190556at2759	1
1016	CDH18	9606_0:00185e	240489at2759	1
1017	CDK2	9606_0:0032fb	1010560at2759	0.0839695
1018	CDK3	9606_0:0042b5	1010560at2759	0.0839695
1019	CDK4	9606_0:003307	988547at2759	0.909091
1020	CDK5	9606_0:0021e1	1010560at2759	0.0839695
1021	CDK6	9606_0:002177	988547at2759	0.909091
1022	CDK7	9606_0:00173d	1367115at2759	0.0901639
1024	CDK8	9606_0:0035a7	642369at2759	0.164179
1025	CDK9	9606_0:002635	925637at2759	0.102804
1026	CDKN1A	9606_0:001c0d	1595421at2759	0.8
1027	CDKN1B	9606_0:0030a9	1595421at2759	0.8
1028	CDKN1C	9606_0:0054e0	1595421at2759	0.8
1029	CDKN2A	9606_0:002663	1435166at2759	0.2
1030	CDKN2B	9606_0:002778	1435166at2759	0.2
1031	CDKN2C	9606_0:000482	1453965at2759	0.26087
1032	CDKN2D	9606_0:004868	1453965at2759	0.26087
1033	CDKN3	9606_0:0036f0	1539111at2759	0.0857143
1036	CDO1	9606_0:0017d6	1516232at2759	0.166667
1038	CDR1	9606_0:00522f	1306518at2759	1
1039	CDR2	9606_0:003baa	1101523at2759	1
1040	CDS1	9606_0:001307	1072976at2759	0.0866142
1041	CDSN	9606_0:001a28	1337671at2759	1
1044	CDX1	9606_0:00191f	1380804at2759	0.833333
1045	CDX2	9606_0:00355c	1380804at2759	0.833333
1046	CDX4	9606_0:005148	1380804at2759	0.833333
1047	CLGN	9606_0:001420	775337at2759	0.146667
1048	CEACAM5	9606_0:004887	998214at2759	0.777778
1050	CEBPA	9606_0:004909	1284308at2759	0.833333
1051	CEBPB	9606_0:004b60	1284308at2759	0.833333
1052	CEBPD	9606_0:0024a3	1284308at2759	0.833333
1053	CEBPE	9606_0:003678	1284308at2759	0.833333
1054	CEBPG	9606_0:00475e	1532157at2759	1
1056	CEL	9606_0:00279e	754103at2759	0.141026
1058	CENPA	9606_0:000a40	1564596at2759	0.0839695
1059	CENPB	9606_0:004bc0	1343623at2759	0.139241
1060	CENPC	9606_0:0014ee	215502at2759	0.625
1062	CENPE	9606_0:0013ed	21522at2759	0.666667
1063	CENPF	9606_0:0005fb	205405at2759	0.583333
1066	CES1	9606_0:003c47	754103at2759	0.141026
1068	CETN1	9606_0:004491	1382571at2759	0.0973451
1069	CETN2	9606_0:005022	1382571at2759	0.0973451
1070	CETN3	9606_0:001783	1340191at2759	0.0940171
1071	CETP	9606_0:003c9c	484128at2759	1
1072	CFL1	9606_0:002b72	1370477at2759	0.0887097
1073	CFL2	9606_0:00378a	1370477at2759	0.0887097
1075	CTSC	9606_0:002cd6	1275401at2759	0.125
1080	CFTR	9606_0:00216c	138195at2759	0.0846154
1081	CGA	9606_0:0019d3	1430707at2759	1
1082	CGB3	9606_0:0046b8	1362225at2759	0.833333
1084	CEACAM3	9606_0:004552	998214at2759	0.777778
1087	CEACAM7	9606_0:0048d6	998214at2759	0.777778
1088	CEACAM8	9606_0:0049b6	998214at2759	0.777778
1089	CEACAM4	9606_0:00553e	998214at2759	0.777778
1101	CHAD	9606_0:00422f	826997at2759	0.0940171
1102	RCBTB2	9606_0:0035a1	1062377at2759	0.0846154
1103	CHAT	9606_0:002977	559299at2759	0.125
1104	RCC1	9606_0:00020f	1062377at2759	0.0846154
1105	CHD1	9606_0:00184d	57339at2759	0.148649
1106	CHD2	9606_0:003b5f	57339at2759	0.148649
1107	CHD3	9606_0:003f7a	54215at2759	0.255814
1108	CHD4	9606_0:0031de	54215at2759	0.255814
1109	AKR1C4	9606_0:0029c6	1016440at2759	0.0956522
1111	CHEK1	9606_0:002dcb	698464at2759	0.18
1112	FOXN3	9606_0:003821	699973at2759	0.75
1113	CHGA	9606_0:0038a5	1127088at2759	1
1114	CHGB	9606_0:004c20	670416at2759	1
1116	CHI3L1	9606_0:00039d	1289629at2759	0.0898876
1117	CHI3L2	9606_0:000260	1289629at2759	0.0898876
1118	CHIT1	9606_0:0000b4	1289629at2759	0.0898876
1119	CHKA	9606_0:002d7d	1469912at2759	0.0943396
1120	CHKB	9606_0:004f94	1469912at2759	0.0943396
1121	CHM	9606_0:0051bd	1017439at2759	0.105263
1122	CHML	9606_0:000339	1017439at2759	0.105263
1123	CHN1	9606_0:000bcd	1300981at2759	0.150685
1124	CHN2	9606_0:0021ad	1300981at2759	0.150685
1128	CHRM1	9606_0:00304c	1245472at2759	1
1129	CHRM2	9606_0:0020c4	1245472at2759	1
1130	LYST	9606_0:00017e	101142at2759	0.0940171
1131	CHRM3	9606_0:000286	1245472at2759	1
1132	CHRM4	9606_0:002df3	1245472at2759	1
1133	CHRM5	9606_0:003947	1245472at2759	1
1134	CHRNA1	9606_0:00097f	381858at2759	0.642857
1135	CHRNA2	9606_0:00246d	381858at2759	0.642857
1136	CHRNA3	9606_0:003aa0	381858at2759	0.642857
1137	CHRNA4	9606_0:004cc2	381858at2759	0.642857
1138	CHRNA5	9606_0:003926	381858at2759	0.642857
1139	CHRNA7	9606_0:0039d7	845098at2759	0.818182
1140	CHRNB1	9606_0:00436d	776653at2759	1
1141	CHRNB2	9606_0:00020c	381858at2759	0.642857
1142	CHRNB3	9606_0:0023fd	381858at2759	0.642857
1143	CHRNB4	9606_0:00390b	381858at2759	0.642857
1144	CHRND	9606_0:000d83	588360at2759	0.5
1145	CHRNE	9606_0:004207	588360at2759	0.5
1146	CHRNG	9606_0:000b78	588360at2759	0.5
1147	CHUK	9606_0:002aa8	1013139at2759	0.615385
1149	CIDEA	9606_0:004448	1421916at2759	1
1152	CKB	9606_0:00371b	825025at2759	0.160714
1153	CIRBP	9606_0:00487a	1475309at2759	1
1154	CISH	9606_0:001265	1135696at2759	0.666667
1155	TBCB	9606_0:0047a8	1550378at2759	0.0894309
1158	CKM	9606_0:004644	825025at2759	0.160714
1159	CKMT1B	9606_0:003abb	825025at2759	0.160714
1160	CKMT2	9606_0:0017c7	825025at2759	0.160714
1161	ERCC8	9606_0:001743	800636at2759	0.135135
1163	CKS1B	9606_0:0004db	1377855at2759	0.0948276
1164	CKS2	9606_0:0025a3	1377855at2759	0.0948276
1173	AP2M1	9606_0:000f69	725236at2759	0.0866142
1174	AP1S1	9606_0:002124	1307450at2759	0.0852713
1175	AP2S1	9606_0:0049de	1307450at2759	0.0852713
1176	AP3S1	9606_0:001604	1458249at2759	0.0964912
1178	CLC	9606_0:004945	829777at2759	0.75
1179	CLCA1	9606_0:0003d3	685640at2759	0.411765
1180	CLCN1	9606_0:002194	1131873at2759	0.176471
1181	CLCN2	9606_0:000fcd	1131873at2759	0.176471
1182	CLCN3	9606_0:001539	271925at2759	0.119565
1183	CLCN4	9606_0:0052d6	271925at2759	0.119565
1184	CLCN5	9606_0:00520c	271925at2759	0.119565
1185	CLCN6	9606_0:0004e5	410280at2759	0.111111
1186	CLCN7	9606_0:003c2f	410280at2759	0.111111
1187	CLCNKA	9606_0:00071c	271925at2759	0.119565
1188	CLCNKB	9606_0:00026a	271925at2759	0.119565
1191	CLU	9606_0:0023ec	973835at2759	1
1192	CLIC1	9606_0:001b7e	974249at2759	0.234043
1193	CLIC2	9606_0:0051a3	974249at2759	0.234043
1195	CLK1	9606_0:000ab6	915778at2759	0.0869565
1196	CLK2	9606_0:0002f9	915778at2759	0.0869565
1198	CLK3	9606_0:0038db	915778at2759	0.0869565
1200	TPP1	9606_0:002ff5	1294880at2759	0.12963
1201	CLN3	9606_0:003eec	1037817at2759	0.0990099
1203	CLN5	9606_0:0034ed	1227965at2759	0.25
1207	CLNS1A	9606_0:002d4d	1508796at2759	0.140845
1208	CLPS	9606_0:001b11	1504784at2759	1
1209	CLPTM1	9606_0:0047b7	1106937at2759	0.0956522
1211	CLTA	9606_0:00274c	1577821at2759	0.196078
1212	CLTB	9606_0:0018b2	1577821at2759	0.196078
1213	CLTC	9606_0:0041df	17940at2759	0.088
1215	CMA1	9606_0:003867	1076876at2759	0.173913
1230	CCR1	9606_0:00115c	900867at2759	1
1232	CCR3	9606_0:0010d5	900867at2759	1
1233	CCR4	9606_0:001290	900867at2759	1
1234	CCR5	9606_0:000f02	937138at2759	1
1235	CCR6	9606_0:001c54	981680at2759	0.888889
1236	CCR7	9606_0:00424d	715251at2759	1
1237	CCR8	9606_0:00107e	900867at2759	1
1238	ACKR2	9606_0:000e13	791532at2759	1
1240	CMKLR1	9606_0:003265	910274at2759	1
1241	LTB4R	9606_0:00369e	978296at2759	1
1244	ABCC2	9606_0:0028e6	138195at2759	0.0846154
1258	CNGB1	9606_0:003e02	1073751at2759	0.192982
1259	CNGA1	9606_0:001535	1073751at2759	0.192982
1260	CNGA2	9606_0:0051f0	1073751at2759	0.192982
1261	CNGA3	9606_0:000b72	1073751at2759	0.192982
1262	CNGA4	9606_0:002c26	1073751at2759	0.192982
1263	PLK3	9606_0:000300	507604at2759	0.0894309
1264	CNN1	9606_0:0047a5	861989at2759	0.15493
1265	CNN2	9606_0:0047c8	861989at2759	0.15493
1266	CNN3	9606_0:00051f	861989at2759	0.15493
1267	CNP	9606_0:004252	1248632at2759	0.818182
1268	CNR1	9606_0:001aae	822074at2759	1
1269	CNR2	9606_0:0001e0	822074at2759	1
1270	CNTF	9606_0:002dc5	1466128at2759	1
1271	CNTFR	9606_0:002676	741136at2759	0.666667
1272	CNTN1	9606_0:003295	655902at2759	0.6
1277	COL1A1	9606_0:00407a	337699at2759	0.714286
1278	COL1A2	9606_0:00206f	1406711at2759	0.75
1280	COL2A1	9606_0:0032c5	337699at2759	0.714286
1281	COL3A1	9606_0:000d07	1406711at2759	0.75
1282	COL4A1	9606_0:0035a6	63831at2759	0.55
1284	COL4A2	9606_0:003600	63831at2759	0.55
1285	COL4A3	9606_0:000986	63831at2759	0.55
1286	COL4A4	9606_0:0009c7	63831at2759	0.55
1287	COL4A5	9606_0:00505e	63831at2759	0.55
1288	COL4A6	9606_0:005229	63831at2759	0.55
1289	COL5A1	9606_0:002601	199083at2759	0.857143
1290	COL5A2	9606_0:000ba5	1406711at2759	0.75
1291	COL6A1	9606_0:004d5d	140989at2759	0.833333
1292	COL6A2	9606_0:004db5	140989at2759	0.833333
1293	COL6A3	9606_0:000d21	1049829at2759	0.36
1294	COL7A1	9606_0:001126	67372at2759	0.416667
1295	COL8A1	9606_0:000f59	1167208at2759	1
1296	COL8A2	9606_0:0001d3	1167208at2759	1
1297	COL9A1	9606_0:001c92	1295141at2759	0.75
1298	COL9A2	9606_0:000281	1051097at2759	1
1299	COL9A3	9606_0:004b02	1029126at2759	0.833333
1300	COL10A1	9606_0:001c3c	1167208at2759	1
1301	COL11A1	9606_0:0002be	199083at2759	0.857143
1302	COL11A2	9606_0:005568	199083at2759	0.857143
1303	COL12A1	9606_0:001b0a	67372at2759	0.416667
1305	COL13A1	9606_0:0028ab	669310at2759	0.857143
1306	COL15A1	9606_0:0026f2	1362001at2759	0.888889
1307	COL16A1	9606_0:00023c	1295141at2759	0.75
1308	COL17A1	9606_0:00281d	718661at2759	1
1310	COL19A1	9606_0:001c13	1295141at2759	0.75
1311	COMP	9606_0:0045df	120983at2759	0.346154
1312	COMT	9606_0:004ef8	1274244at2759	0.121212
1314	COPA	9606_0:0000f4	139008at2759	0.0833333
1315	COPB1	9606_0:002e8d	195812at2759	0.0833333
1316	KLF6	9606_0:002943	982312at2759	0.833333
1317	SLC31A1	9606_0:00254a	1389393at2759	0.188679
1318	SLC31A2	9606_0:002556	1389393at2759	0.188679
1325	CORT	9606_0:0002b9	1614009at2759	1
1326	MAP3K8	9606_0:002992	681235at2759	1
1327	COX4I1	9606_0:003ea8	1591226at2759	0.25
1329	COX5B	9606_0:000b2e	1345924at2759	1
1337	COX6A1	9606_0:003112	1591077at2759	0.150943
1339	COX6A2	9606_0:003e82	1591077at2759	0.150943
1340	COX6B1	9606_0:00479d	1586678at2759	0.135802
1345	COX6C	9606_0:00232b	1618740at2759	1
1346	COX7A1	9606_0:0048a4	1548349at2759	0.75
1347	COX7A2	9606_0:001b9c	1548349at2759	0.75
1349	COX7B	9606_0:00503e	1571716at2759	1
1350	COX7C	9606_0:0016f3	1642074at2759	0.178571
1351	COX8A	9606_0:002f5c	1632471at2759	1
1352	COX10	9606_0:0041b1	1260807at2759	0.103774
1353	COX11	9606_0:004104	1287401at2759	0.100917
1355	COX15	9606_0:002956	1181324at2759	0.103774
1356	CP	9606_0:000e79	454773at2759	0.130435
1357	CPA1	9606_0:0020a8	524270at2759	0.142857
1358	CPA2	9606_0:001e83	524270at2759	0.142857
1359	CPA3	9606_0:00116b	524270at2759	0.142857
1360	CPB1	9606_0:000e2f	524270at2759	0.142857
1361	CPB2	9606_0:003613	524270at2759	0.142857
1362	CPD	9606_0:0043b8	101221at2759	0.171875
1363	CPE	9606_0:001418	101221at2759	0.171875
1364	CLDN4	9606_0:00210b	1231389at2759	1
1365	CLDN3	9606_0:001fed	1231389at2759	1
1366	CLDN7	9606_0:003f86	1244077at2759	1
1368	CPM	9606_0:003177	101221at2759	0.171875
1369	CPN1	9606_0:002b00	101221at2759	0.171875
1370	CPN2	9606_0:001109	826997at2759	0.0940171
1371	CPOX	9606_0:00127b	1080991at2759	0.113402
1373	CPS1	9606_0:000a4f	273358at2759	0.0909091
1374	CPT1A	9606_0:002b8d	559299at2759	0.125
1375	CPT1B	9606_0:004e79	559299at2759	0.125
1376	CPT2	9606_0:000598	559299at2759	0.125
1378	CR1	9606_0:0007df	46968at2759	0.1875
1379	CR1L	9606_0:000634	46968at2759	0.1875
1380	CR2	9606_0:000718	46968at2759	0.1875
1381	CRABP1	9606_0:003a02	1443155at2759	0.833333
1382	CRABP2	9606_0:000798	1443155at2759	0.833333
1384	CRAT	9606_0:002677	559299at2759	0.125
1385	CREB1	9606_0:00090b	957343at2759	0.833333
1386	ATF2	9606_0:000dcf	978850at2759	0.470588
1387	CREBBP	9606_0:003cd5	236283at2759	0.473684
1388	ATF6B	9606_0:001aea	696548at2759	0.714286
1389	CREBL2	9606_0:0030de	1551209at2759	1
1390	CREM	9606_0:002a03	957343at2759	0.833333
1392	CRH	9606_0:002282	1532326at2759	1
1393	CRHBP	9606_0:001712	1361570at2759	0.857143
1394	CRHR1	9606_0:004002	1163977at2759	1
1395	CRHR2	9606_0:00203f	1163977at2759	1
1396	CRIP1	9606_0:00368b	1214165at2759	0.172414
1397	CRIP2	9606_0:003728	1214165at2759	0.172414
1398	CRK	9606_0:0043d8	1414461at2759	0.454545
1399	CRKL	9606_0:004ee5	1414461at2759	0.454545
1400	CRMP1	9606_0:001373	719800at2759	0.0932203
1401	CRP	9606_0:000871	1088298at2759	0.6
1404	HAPLN1	9606_0:0018f6	743812at2759	0.833333
1406	CRX	9606_0:004695	1481439at2759	0.875
1407	CRY1	9606_0:00321b	378952at2759	0.0989011
1408	CRY2	9606_0:002fe0	378952at2759	0.0989011
1409	CRYAA	9606_0:004d08	1187096at2759	0.09375
1410	CRYAB	9606_0:002cbf	1187096at2759	0.09375
1411	CRYBA1	9606_0:003ff8	1142622at2759	0.666667
1412	CRYBA2	9606_0:000a73	1142622at2759	0.666667
1413	CRYBA4	9606_0:004fa5	1142622at2759	0.666667
1414	CRYBB1	9606_0:004e7c	1237607at2759	0.666667
1415	CRYBB2	9606_0:004f70	1237607at2759	0.666667
1417	CRYBB3	9606_0:004f18	1237607at2759	0.666667
1418	CRYGA	9606_0:000a47	1220704at2759	0.6
1419	CRYGB	9606_0:000de9	1220704at2759	0.6
1420	CRYGC	9606_0:000d4f	1220704at2759	0.6
1421	CRYGD	9606_0:000b57	1220704at2759	0.6
1427	CRYGS	9606_0:001184	1225331at2759	0.666667
1428	CRYM	9606_0:005436	1345495at2759	0.176471
1429	CRYZ	9606_0:00022b	863952at2759	0.102273
1431	CS	9606_0:0031b7	1131452at2759	0.0956522
1432	MAPK14	9606_0:001ab4	683132at2759	0.234043
1434	CSE1L	9606_0:004b0b	1248958at2759	0.0901639
1435	CSF1	9606_0:000030	715874at2759	1
1436	CSF1R	9606_0:00172b	236292at2759	0.571429
1437	CSF2	9606_0:0015f2	1412355at2759	1
1438	CSF2RA	9606_0:0050de	1201451at2759	0.5
1439	CSF2RB	9606_0:004e17	263501at2759	1
1440	CSF3	9606_0:004267	1289639at2759	1
1441	CSF3R	9606_0:000099	144839at2759	0.785714
1442	CSH1	9606_0:004067	1190548at2759	0.5
1443	CSH2	9606_0:0043d0	1190548at2759	0.5
1444	CSHL1	9606_0:0041d8	1190548at2759	0.5
1445	CSK	9606_0:003a16	491765at2759	0.37037
1446	CSN1S1	9606_0:0014c5	1478191at2759	1
1447	CSN2	9606_0:0014f2	1336883at2759	1
1448	CSN3	9606_0:001466	1540917at2759	1
1452	CSNK1A1	9606_0:0016f2	1097975at2759	0.0839695
1453	CSNK1D	9606_0:003f6c	1097975at2759	0.0839695
1454	CSNK1E	9606_0:004f73	1097975at2759	0.0839695
1455	CSNK1G2	9606_0:004641	889559at2759	0.192982
1456	CSNK1G3	9606_0:00183e	889559at2759	0.192982
1457	CSNK2A1	9606_0:004c77	1098380at2759	0.0852713
1459	CSNK2A2	9606_0:003e07	1098380at2759	0.0852713
1460	CSNK2B	9606_0:001c41	1335521at2759	0.0846154
1462	VCAN	9606_0:0018d2	74642at2759	0.5
1463	NCAN	9606_0:0048dd	174823at2759	0.538462
1464	CSPG4	9606_0:00397b	219190at2759	0.666667
1465	CSRP1	9606_0:00075e	1214165at2759	0.172414
1466	CSRP2	9606_0:0032ed	1214165at2759	0.172414
1468	SLC25A10	9606_0:003fbd	1053600at2759	1
1469	CST1	9606_0:004b17	1565344at2759	0.264706
1470	CST2	9606_0:004cce	1565344at2759	0.264706
1471	CST3	9606_0:004c0e	1565344at2759	0.264706
1472	CST4	9606_0:004c54	1565344at2759	0.264706
1473	CST5	9606_0:004bf0	1565344at2759	0.264706
1474	CST6	9606_0:002ee5	1565344at2759	0.264706
1475	CSTA	9606_0:00101c	1647595at2759	0.25641
1476	CSTB	9606_0:004cfc	1647595at2759	0.25641
1477	CSTF1	9606_0:004b40	587820at2759	0.146667
1478	CSTF2	9606_0:0052f1	1455080at2759	0.1
1479	CSTF3	9606_0:002b7f	331411at2759	0.120879
1482	NKX2-5	9606_0:00180e	1191455at2759	1
1485	CTAG1B	9606_0:00528a	1584653at2759	0.145455
1486	CTBS	9606_0:000847	826687at2759	0.132353
1487	CTBP1	9606_0:001493	700058at2759	0.112676
1488	CTBP2	9606_0:0029f5	700058at2759	0.112676
1489	CTF1	9606_0:003b74	1444458at2759	1
1490	CTGF	9606_0:001ac9	999958at2759	1
1491	CTH	9606_0:000053	572061at2759	0.0854701
1493	CTLA4	9606_0:00096d	1222373at2759	1
1495	CTNNA1	9606_0:0018a5	953344at2759	1
1496	CTNNA2	9606_0:000d77	953344at2759	1
1497	CTNS	9606_0:0043a3	1138417at2759	0.123596
1499	CTNNB1	9606_0:001188	321213at2759	0.642857
1500	CTNND1	9606_0:002d23	233858at2759	0.6
1501	CTNND2	9606_0:001673	233858at2759	0.6
1503	CTPS1	9606_0:00083c	810128at2759	0.0806452
1504	CTRB1	9606_0:003d45	1522379at2759	0.321429
1506	CTRL	9606_0:003d89	1522379at2759	0.321429
1508	CTSB	9606_0:0053f0	865289at2759	0.148649
1509	CTSD	9606_0:002c6f	1619495at2759	0.106796
1510	CTSE	9606_0:000191	1619495at2759	0.106796
1511	CTSG	9606_0:0036b0	1076876at2759	0.173913
1512	CTSH	9606_0:003911	1275401at2759	0.125
1513	CTSK	9606_0:0007f6	1275401at2759	0.125
1514	CTSL	9606_0:002811	1275401at2759	0.125
1515	CTSV	9606_0:00258a	1275401at2759	0.125
1519	CTSO	9606_0:00132a	1275401at2759	0.125
1520	CTSS	9606_0:0007bd	1275401at2759	0.125
1521	CTSW	9606_0:002c7e	1264766at2759	0.126761
1522	CTSZ	9606_0:004b7c	1275401at2759	0.125
1523	CUX1	9606_0:001f3f	181575at2759	0.777778
1524	CX3CR1	9606_0:001014	900867at2759	1
1525	CXADR	9606_0:004da8	896005at2759	1
1527	TEX28	9606_0:005166	1258358at2759	1
1528	CYB5A	9606_0:004510	1566561at2759	0.0940171
1534	CYB561	9606_0:004010	1503869at2759	0.263158
1535	CYBA	9606_0:003da2	1604124at2759	0.285714
1536	CYBB	9606_0:005102	936110at2759	0.103448
1537	CYC1	9606_0:002443	923710at2759	0.0973451
1538	CYLC1	9606_0:005332	1388571at2759	1
1539	CYLC2	9606_0:002616	1524900at2759	1
1540	CYLD	9606_0:003c83	119442at2759	0.25
1543	CYP1A1	9606_0:003ad5	702827at2759	0.1375
1544	CYP1A2	9606_0:0039eb	702827at2759	0.1375
1545	CYP1B1	9606_0:000cf6	702827at2759	0.1375
1548	CYP2A6	9606_0:004967	702827at2759	0.1375
1549	CYP2A7	9606_0:004578	702827at2759	0.1375
1551	CYP3A7	9606_0:00208d	467733at2759	0.133333
1553	CYP2A13	9606_0:004554	702827at2759	0.1375
1555	CYP2B6	9606_0:004843	702827at2759	0.1375
1557	CYP2C19	9606_0:0029fb	702827at2759	0.1375
1558	CYP2C8	9606_0:002aed	702827at2759	0.1375
1559	CYP2C9	9606_0:00299e	702827at2759	0.1375
1562	CYP2C18	9606_0:002876	702827at2759	0.1375
1564	CYP2D7	9606_0:004ef0	702827at2759	0.1375
1565	CYP2D6	9606_0:004e6c	702827at2759	0.1375
1571	CYP2E1	9606_0:0029fc	702827at2759	0.1375
1572	CYP2F1	9606_0:004a2b	702827at2759	0.1375
1573	CYP2J2	9606_0:000363	702827at2759	0.1375
1576	CYP3A4	9606_0:001ebb	467733at2759	0.133333
1577	CYP3A5	9606_0:0020f1	467733at2759	0.133333
1579	CYP4A11	9606_0:000308	1247045at2759	0.0857143
1580	CYP4B1	9606_0:00008d	1247045at2759	0.0857143
1581	CYP7A1	9606_0:002427	864748at2759	0.16
1582	CYP8B1	9606_0:001134	572303at2759	0.091954
1583	CYP11A1	9606_0:003b17	561463at2759	0.461538
1584	CYP11B1	9606_0:002472	481145at2759	0.1875
1585	CYP11B2	9606_0:002300	481145at2759	0.1875
1586	CYP17A1	9606_0:002a0a	702827at2759	0.1375
1588	CYP19A1	9606_0:0039ae	1247045at2759	0.0857143
1589	CYP21A2	9606_0:001a0e	702827at2759	0.1375
1591	CYP24A1	9606_0:004cad	1273535at2759	0.4375
1592	CYP26A1	9606_0:002b58	871849at2759	0.156863
1593	CYP27A1	9606_0:0009db	871849at2759	0.156863
1594	CYP27B1	9606_0:003239	574756at2759	0.117647
1595	CYP51A1	9606_0:0020e1	572303at2759	0.091954
1600	DAB1	9606_0:0005bf	279276at2759	0.75
1601	DAB2	9606_0:0015e0	279276at2759	0.75
1602	DACH1	9606_0:003572	429758at2759	1
1603	DAD1	9606_0:0037ae	1586516at2759	0.135802
1604	CD55	9606_0:000786	1101732at2759	0.666667
1605	DAG1	9606_0:000f78	163609at2759	0.714286
1606	DGKA	9606_0:0032e5	633642at2759	0.219512
1607	DGKB	9606_0:00213c	633642at2759	0.219512
1608	DGKG	9606_0:001089	633642at2759	0.219512
1609	DGKQ	9606_0:001550	1275907at2759	0.121951
1610	DAO	9606_0:003130	1363414at2759	0.147059
1611	DAP	9606_0:0016db	1450599at2759	1
1612	DAPK1	9606_0:002679	67579at2759	0.458333
1613	DAPK3	9606_0:00472c	813445at2759	0.8
1615	DARS	9606_0:000b04	677307at2759	0.0833333
1616	DAXX	9606_0:001bf6	557255at2759	1
1617	DAZ1	9606_0:00537a	1610446at2759	0.526316
1618	DAZL	9606_0:001193	1610446at2759	0.526316
1620	BRINP1	9606_0:00266b	157712at2759	0.25
1621	DBH	9606_0:002607	1472750at2759	0.257143
1622	DBI	9606_0:000dbf	1588000at2759	0.0934579
1627	DBN1	9606_0:001704	885776at2759	0.2
1628	DBP	9606_0:004a8f	1023460at2759	1
1629	DBT	9606_0:0000a7	854035at2759	0.0943396
1630	DCC	9606_0:004433	217780at2759	0.529412
1632	ECI1	9606_0:003c23	974911at2759	0.0792079
1633	DCK	9606_0:001408	1505356at2759	0.37037
1634	DCN	9606_0:0031a0	826997at2759	0.0940171
1635	DCTD	9606_0:001540	1569973at2759	0.150685
1636	ACE	9606_0:003fb1	422699at2759	0.5
1638	DCT	9606_0:003536	881347at2759	0.163265
1639	DCTN1	9606_0:000981	1550378at2759	0.0894309
1641	DCX	9606_0:005171	330091at2759	0.0873016
1642	DDB1	9606_0:002e14	146622at2759	0.092437
1643	DDB2	9606_0:002bd8	559605at2759	0.375
1644	DDC	9606_0:00200a	856958at2759	0.123457
1645	AKR1C1	9606_0:002ac6	1016440at2759	0.0956522
1646	AKR1C2	9606_0:002a3f	1016440at2759	0.0956522
1647	GADD45A	9606_0:000357	1517160at2759	1
1649	DDIT3	9606_0:003418	1338770at2759	1
1650	DDOST	9606_0:0004bb	975158at2759	0.125
1652	DDT	9606_0:004e87	1515400at2759	0.833333
1653	DDX1	9606_0:000a0e	973872at2759	0.0833333
1654	DDX3X	9606_0:00520a	595675at2759	0.0932203
1655	DDX5	9606_0:004399	638613at2759	0.0866142
1656	DDX6	9606_0:002c10	583315at2759	0.088
1657	DMXL1	9606_0:001785	127808at2759	0.133333
1659	DHX8	9606_0:00420a	354219at2759	0.0833333
1660	DHX9	9606_0:000695	278674at2759	0.0990991
1662	DDX10	9606_0:002f83	973872at2759	0.0833333
1663	DDX11	9606_0:0031d5	186062at2759	0.0833333
1665	DHX15	9606_0:0015db	354219at2759	0.0833333
1666	DECR1	9606_0:00239b	1105725at2759	0.147059
1667	DEFA1	9606_0:0053f2	1610714at2759	1
1668	DEFA3	9606_0:0053fe	1610714at2759	1
1669	DEFA4	9606_0:002466	1610714at2759	1
1670	DEFA5	9606_0:0022da	1610714at2759	1
1671	DEFA6	9606_0:002323	1550991at2759	1
1672	DEFB1	9606_0:002433	1584343at2759	1
1673	DEFB4A	9606_0:00227b	1584343at2759	1
1674	DES	9606_0:000c3f	655109at2759	0.8
1675	CFD	9606_0:0047d0	1314811at2759	0.135802
1676	DFFA	9606_0:0004fe	1564672at2759	1
1677	DFFB	9606_0:0003a8	1254881at2759	0.875
1678	TIMM8A	9606_0:005347	1593287at2759	0.142857
1687	GSDME	9606_0:001e30	1397132at2759	1
1690	COCH	9606_0:0038a7	200139at2759	0.555556
1716	DGUOK	9606_0:000af5	1505356at2759	0.37037
1717	DHCR7	9606_0:002d76	532774at2759	0.101852
1718	DHCR24	9606_0:0005ad	733611at2759	0.170732
1719	DHFR	9606_0:001757	1489621at2759	0.152778
1723	DHODH	9606_0:003bca	1194348at2759	0.0909091
1725	DHPS	9606_0:004654	883558at2759	0.0769231
1727	CYB5R3	9606_0:004ede	1311668at2759	0.092437
1728	NQO1	9606_0:003d3f	1394543at2759	0.115385
1729	DIAPH1	9606_0:001934	1204639at2759	0.108911
1730	DIAPH2	9606_0:004ffa	1204639at2759	0.108911
1731	2001-09-01	9606_0:003c0d	845354at2759	0.150685
1733	DIO1	9606_0:00048e	977776at2759	0.318182
1734	DIO2	9606_0:00381c	977776at2759	0.318182
1735	DIO3	9606_0:0037b8	977776at2759	0.318182
1736	DKC1	9606_0:00528b	1070373at2759	0.0852713
1737	DLAT	9606_0:002c52	747232at2759	0.0973451
1738	DLD	9606_0:001fd4	581771at2759	0.0894309
1739	DLG1	9606_0:0010f6	807583at2759	0.578947
1740	DLG2	9606_0:002d8d	807583at2759	0.578947
1741	DLG3	9606_0:0052f6	807583at2759	0.578947
1742	DLG4	9606_0:00418d	807583at2759	0.578947
1743	DLST	9606_0:003749	850255at2759	0.0940171
1745	DLX1	9606_0:000ac8	1416398at2759	0.818182
1746	DLX2	9606_0:000af6	1416398at2759	0.818182
1747	DLX3	9606_0:004331	1416398at2759	0.818182
1748	DLX4	9606_0:003f1b	1416398at2759	0.818182
1749	DLX5	9606_0:001f52	1416398at2759	0.818182
1750	DLX6	9606_0:001e6c	1416398at2759	0.818182
1755	DMBT1	9606_0:002afd	1095487at2759	0.407407
1756	DMD	9606_0:0050f6	72477at2759	0.578947
1757	SARDH	9606_0:0027c4	813396at2759	0.126761
1758	DMP1	9606_0:0014f1	1235561at2759	1
1759	DNM1	9606_0:00250f	264244at2759	0.0833333
1760	DMPK	9606_0:004955	759391at2759	0.0894309
1761	DMRT1	9606_0:0024dc	1209937at2759	1
1762	DMWD	9606_0:0045a3	907634at2759	0.157143
1763	DNA2	9606_0:002b04	633768at2759	0.0849057
1767	DNAH5	9606_0:0017fc	6295at2759	0.139241
1768	DNAH6	9606_0:000a9d	1492at2759	0.135802
1769	DNAH8	9606_0:0019b4	6295at2759	0.139241
1770	DNAH9	9606_0:004286	1492at2759	0.135802
1773	DNASE1	9606_0:003b76	1282784at2759	0.52381
1774	DNASE1L1	9606_0:00524f	1282784at2759	0.52381
1775	DNASE1L2	9606_0:003cb8	1282784at2759	0.52381
1776	DNASE1L3	9606_0:000ff4	1282784at2759	0.52381
1777	DNASE2	9606_0:004a8a	605654at2759	0.216216
1778	DYNC1H1	9606_0:00386a	26380at2759	0.0932203
1780	DYNC1I1	9606_0:002087	1453532at2759	0.0964912
1781	DYNC1I2	9606_0:000c02	1453532at2759	0.0964912
1783	DYNC1LI2	9606_0:003cc9	1299592at2759	0.146667
1785	DNM2	9606_0:004678	264244at2759	0.0833333
1786	DNMT1	9606_0:0046b6	898916at2759	0.1875
1787	TRDMT1	9606_0:002a60	1519639at2759	0.1375
1788	DNMT3A	9606_0:0008f4	1015783at2759	0.380952
1789	DNMT3B	9606_0:004bd7	1015783at2759	0.380952
1791	DNTT	9606_0:002825	1212057at2759	0.210526
1793	DOCK1	9606_0:002898	102580at2759	0.229167
1794	DOCK2	9606_0:0016f5	102580at2759	0.229167
1795	DOCK3	9606_0:0011e0	102580at2759	0.229167
1796	DOK1	9606_0:000b5d	378139at2759	0.8
1797	DXO	9606_0:001d3c	1034620at2759	0.126984
1798	DPAGT1	9606_0:00303a	1079130at2759	0.0909091
1800	DPEP1	9606_0:003be3	1272387at2759	0.228571
1801	DPH1	9606_0:0042b6	750182at2759	0.0846154
1802	DPH2	9606_0:0005c0	750182at2759	0.0846154
1803	DPP4	9606_0:000a96	269253at2759	0.211538
1804	DPP6	9606_0:0020ac	269253at2759	0.211538
1805	DPT	9606_0:00010d	1271391at2759	0.666667
1806	DPYD	9606_0:00065f	592753at2759	0.175439
1807	DPYS	9606_0:0023c0	719800at2759	0.0932203
1808	DPYSL2	9606_0:00249c	719800at2759	0.0932203
1809	DPYSL3	9606_0:001692	719800at2759	0.0932203
1810	DR1	9606_0:00041e	1465912at2759	0.150685
1811	SLC26A3	9606_0:002136	690428at2759	0.130952
1812	DRD1	9606_0:0016eb	1045889at2759	1
1813	DRD2	9606_0:002f2b	384993at2759	1
1814	DRD3	9606_0:000e65	384993at2759	1
1815	DRD4	9606_0:002e3a	1215361at2759	1
1816	DRD5	9606_0:0012f8	1045889at2759	1
1819	DRG2	9606_0:0043ab	754662at2759	0.0833333
1820	ARID3A	9606_0:004648	1347369at2759	0.7
1821	DRP2	9606_0:0052df	72477at2759	0.578947
1822	ATN1	9606_0:0034a5	215918at2759	1
1823	DSC1	9606_0:0044c9	120970at2759	1
1824	DSC2	9606_0:0044cd	120970at2759	1
1825	DSC3	9606_0:004426	120970at2759	1
1826	DSCAM	9606_0:004d4b	14047at2759	0.434783
1827	RCAN1	9606_0:004dfb	1585262at2759	0.275
1828	DSG1	9606_0:004402	250139at2759	1
1829	DSG2	9606_0:0044e2	250139at2759	1
1830	DSG3	9606_0:004520	250139at2759	1
1831	TSC22D3	9606_0:005104	1602203at2759	1
1832	DSP	9606_0:001b16	7016at2759	0.5
1833	EPYC	9606_0:0031e8	1109019at2759	1
1834	DSPP	9606_0:0012f3	1162130at2759	1
1836	SLC26A2	9606_0:00185b	690428at2759	0.130952
1837	DTNA	9606_0:00440e	699158at2759	0.785714
1838	DTNB	9606_0:000a37	699158at2759	0.785714
1839	HBEGF	9606_0:0018e1	1348306at2759	1
1840	DTX1	9606_0:0032f4	600021at2759	0.258065
1841	DTYMK	9606_0:000b41	1259751at2759	0.108911
1842	ECM2	9606_0:002775	826997at2759	0.0940171
1843	DUSP1	9606_0:001698	1576308at2759	0.104762
1844	DUSP2	9606_0:000aa1	1576308at2759	0.104762
1845	DUSP3	9606_0:004328	1576308at2759	0.104762
1846	DUSP4	9606_0:0023d8	1576308at2759	0.104762
1847	DUSP5	9606_0:002a3b	1576308at2759	0.104762
1848	DUSP6	9606_0:00345b	911920at2759	0.32
1849	DUSP7	9606_0:0010c1	911920at2759	0.32
1850	DUSP8	9606_0:002f4a	1576308at2759	0.104762
1852	DUSP9	9606_0:005089	1576308at2759	0.104762
1854	DUT	9606_0:003b49	1495752at2759	0.106796
1855	DVL1	9606_0:00025d	474724at2759	0.916667
1856	DVL2	9606_0:004216	474724at2759	0.916667
1857	DVL3	9606_0:0011f9	474724at2759	0.916667
1859	DYRK1A	9606_0:004dcd	689446at2759	0.106796
1861	TOR1A	9606_0:002651	1453168at2759	0.285714
1869	E2F1	9606_0:004b45	1087250at2759	0.164179
1870	E2F2	9606_0:000174	1087250at2759	0.164179
1871	E2F3	9606_0:001d64	1087250at2759	0.164179
1874	E2F4	9606_0:003e8c	1087250at2759	0.164179
1875	E2F5	9606_0:002210	1087250at2759	0.164179
1876	E2F6	9606_0:000bbc	1087250at2759	0.164179
1877	E4F1	9606_0:003cfa	1318335at2759	0.0833333
1879	EBF1	9606_0:00185f	817293at2759	0.846154
1880	GPR183	9606_0:0035b8	760173at2759	0.8
1889	ECE1	9606_0:0001a4	282463at2759	0.15942
1890	TYMP	9606_0:004f46	1214417at2759	0.421053
1891	ECH1	9606_0:00544a	1094098at2759	0.107527
1892	ECHS1	9606_0:00291f	1221604at2759	0.102804
1893	ECM1	9606_0:0000a4	509393at2759	1
1894	ECT2	9606_0:00122b	557169at2759	0.107843
1896	EDA	9606_0:00524d	1183050at2759	1
1901	S1PR1	9606_0:0000b0	981486at2759	1
1902	LPAR1	9606_0:002657	989859at2759	1
1903	S1PR3	9606_0:002527	981486at2759	1
1906	EDN1	9606_0:001cbb	1264335at2759	1
1907	EDN2	9606_0:000330	1264335at2759	1
1908	EDN3	9606_0:004c47	1264335at2759	1
1909	EDNRA	9606_0:0013b3	876925at2759	1
1910	EDNRB	9606_0:003520	876925at2759	1
1911	PHC1	9606_0:003302	298184at2759	0.75
1912	PHC2	9606_0:0000c4	298184at2759	0.75
1915	EEF1A1	9606_0:001b2c	1150082at2759	0.0846154
1917	EEF1A2	9606_0:004b2a	1150082at2759	0.0846154
1933	EEF1B2	9606_0:0009bc	1464823at2759	0.104762
1936	EEF1D	9606_0:0054d2	1464823at2759	0.104762
1937	EEF1G	9606_0:002bac	1341490at2759	0.0982143
1938	EEF2	9606_0:004a7d	140796at2759	0.0833333
1939	EIF2D	9606_0:0000b8	401807at2759	0.1
1942	EFNA1	9606_0:000441	1094764at2759	0.857143
1943	EFNA2	9606_0:004618	1094764at2759	0.857143
1944	EFNA3	9606_0:000591	1094764at2759	0.857143
1945	EFNA4	9606_0:000069	1094764at2759	0.857143
1946	EFNA5	9606_0:00187a	1094764at2759	0.857143
1947	EFNB1	9606_0:00521b	903831at2759	1
1948	EFNB2	9606_0:0035d8	903831at2759	1
1949	EFNB3	9606_0:004336	903831at2759	1
1950	EGF	9606_0:00155e	1174178at2759	0.122222
1951	CELSR3	9606_0:000efc	23882at2759	0.47619
1952	CELSR2	9606_0:000023	23882at2759	0.47619
1953	MEGF6	9606_0:000157	25795at2759	0.294118
1954	MEGF8	9606_0:0046c3	49565at2759	0.160714
1955	MEGF9	9606_0:00256b	619649at2759	0.117647
1956	EGFR	9606_0:001ece	81952at2759	0.375
1958	EGR1	9606_0:00176c	1318335at2759	0.0833333
1959	EGR2	9606_0:002849	1318335at2759	0.0833333
1960	EGR3	9606_0:002321	1318335at2759	0.0833333
1961	EGR4	9606_0:000acb	1318335at2759	0.0833333
1962	EHHADH	9606_0:00119a	219667at2759	0.135135
1964	EIF1AX	9606_0:00533e	1426335at2759	0.0901639
1965	EIF2S1	9606_0:003811	1093186at2759	0.0833333
1967	EIF2B1	9606_0:003255	865202at2759	0.0990991
1968	EIF2S3	9606_0:005259	903135at2759	0.0839695
1969	EPHA2	9606_0:000891	933071at2759	0.289474
1973	EIF4A1	9606_0:003ffb	726081at2759	0.0833333
1974	EIF4A2	9606_0:0010d3	726081at2759	0.0833333
1975	EIF4B	9606_0:0033ca	1530583at2759	0.192982
1977	EIF4E	9606_0:001335	1394271at2759	0.0839695
1978	EIF4EBP1	9606_0:002390	1597535at2759	0.578947
1979	EIF4EBP2	9606_0:0029c8	1597535at2759	0.578947
1981	EIF4G1	9606_0:000f86	594395at2759	0.164179
1982	EIF4G2	9606_0:002ff3	594395at2759	0.164179
1983	EIF5	9606_0:003797	979826at2759	0.0852713
1984	EIF5A	9606_0:004323	1370513at2759	0.0909091
1990	CELA1	9606_0:00321a	1314811at2759	0.135802
1991	ELANE	9606_0:004a5a	1314811at2759	0.135802
1992	SERPINB1	9606_0:001a06	1124079at2759	0.222222
1993	ELAVL2	9606_0:00257e	775799at2759	0.151515
1994	ELAVL1	9606_0:004907	614259at2759	0.243902
1995	ELAVL3	9606_0:0047d3	614259at2759	0.243902
1996	ELAVL4	9606_0:0005ac	614259at2759	0.243902
1997	ELF1	9606_0:003622	837296at2759	0.818182
1998	ELF2	9606_0:0013cf	837296at2759	0.818182
1999	ELF3	9606_0:000333	837296at2759	0.818182
2000	ELF4	9606_0:005136	837296at2759	0.818182
2001	ELF5	9606_0:003025	837296at2759	0.818182
2002	ELK1	9606_0:005254	981551at2759	1
2004	ELK3	9606_0:0031e3	981551at2759	1
2005	ELK4	9606_0:000637	981551at2759	1
2009	EML1	9606_0:00369b	271572at2759	0.268293
2010	EMD	9606_0:00506a	1219474at2759	1
2011	MARK2	9606_0:002eee	1127668at2759	0.0833333
2012	EMP1	9606_0:0031a5	1218356at2759	1
2013	EMP2	9606_0:003bd8	1345659at2759	1
2014	EMP3	9606_0:004a33	1420219at2759	1
2015	ADGRE1	9606_0:004773	124090at2759	0.5
2016	EMX1	9606_0:000dcd	1189098at2759	1
2017	CTTN	9606_0:00301a	1243441at2759	0.458333
2018	EMX2	9606_0:002af4	1189098at2759	1
2019	EN1	9606_0:000b53	1575614at2759	1
2020	EN2	9606_0:001ff5	1575614at2759	1
2021	ENDOG	9606_0:002686	933605at2759	0.1
2022	ENG	9606_0:0027ec	1263397at2759	0.875
2023	ENO1	9606_0:00048b	773373at2759	0.0839695
2026	ENO2	9606_0:003324	773373at2759	0.0839695
2027	ENO3	9606_0:0041a5	773373at2759	0.0839695
2028	ENPEP	9606_0:00149a	110058at2759	0.0846154
2029	ENSA	9606_0:000885	1494565at2759	0.204082
2030	SLC29A1	9606_0:001bfb	559763at2759	0.11828
2033	EP300	9606_0:004e29	236283at2759	0.473684
2034	EPAS1	9606_0:000ca4	547545at2759	0.7
2035	EPB41	9606_0:0000d6	262540at2759	0.8
2036	EPB41L1	9606_0:004ca5	193911at2759	0.833333
2037	EPB41L2	9606_0:001c8c	262540at2759	0.8
2038	EPB42	9606_0:0039ba	297055at2759	0.727273
2039	DMTN	9606_0:00238c	1083894at2759	1
2040	STOM	9606_0:0027b2	1062075at2759	0.215686
2041	EPHA1	9606_0:0020b8	933071at2759	0.289474
2042	EPHA3	9606_0:0010c0	933071at2759	0.289474
2043	EPHA4	9606_0:000a86	933071at2759	0.289474
2044	EPHA5	9606_0:0012f4	933071at2759	0.289474
2045	EPHA7	9606_0:0019ff	933071at2759	0.289474
2046	EPHA8	9606_0:0006df	933071at2759	0.289474
2047	EPHB1	9606_0:00121b	933071at2759	0.289474
2048	EPHB2	9606_0:0004cf	933071at2759	0.289474
2049	EPHB3	9606_0:001240	933071at2759	0.289474
2050	EPHB4	9606_0:001fdc	933071at2759	0.289474
2051	EPHB6	9606_0:0054be	933071at2759	0.289474
2052	EPHX1	9606_0:0002a7	898504at2759	0.210526
2053	EPHX2	9606_0:002211	616687at2759	0.108434
2054	STX2	9606_0:00327a	1033833at2759	0.0873016
2055	CLN8	9606_0:00233e	1354968at2759	0.113636
2056	EPO	9606_0:002034	1175751at2759	1
2057	EPOR	9606_0:004613	1442632at2759	1
2058	EPRS	9606_0:000045	809861at2759	0.0839695
2059	EPS8	9606_0:00339c	218804at2759	0.5
2060	EPS15	9606_0:000256	597979at2759	0.171875
2063	NR2F6	9606_0:004a73	666130at2759	0.769231
2064	ERBB2	9606_0:003f48	81952at2759	0.375
2065	ERBB3	9606_0:003460	81952at2759	0.375
2066	ERBB4	9606_0:000bc4	81952at2759	0.375
2067	ERCC1	9606_0:0047dc	1336192at2759	0.0803571
2068	ERCC2	9606_0:004932	186062at2759	0.0833333
2069	EREG	9606_0:00157d	1420179at2759	1
2070	EYA4	9606_0:001c5d	1030296at2759	0.25
2071	ERCC3	9606_0:0009c0	100698at2759	0.0846154
2072	ERCC4	9606_0:003efc	324863at2759	0.103774
2073	ERCC5	9606_0:0034f3	1094524at2759	0.0833333
2074	ERCC6	9606_0:0029db	372069at2759	0.079646
2077	ERF	9606_0:004a3b	677533at2759	0.75
2078	ERG	9606_0:004d47	1113327at2759	0.916667
2079	ERH	9606_0:0036f6	1512482at2759	0.183333
2081	ERN1	9606_0:004201	1019877at2759	0.13253
2086	ERV3-1	9606_0:001f3a	389221at2759	0.5
2091	FBL	9606_0:004799	1411035at2759	0.0846154
2098	ESD	9606_0:003522	942551at2759	0.131579
2099	ESR1	9606_0:0019a8	487299at2759	1
2100	ESR2	9606_0:003882	487299at2759	1
2101	ESRRA	9606_0:00304d	669799at2759	1
2103	ESRRB	9606_0:0037ff	669799at2759	1
2104	ESRRG	9606_0:0004dd	669799at2759	1
2107	ETF1	9606_0:001879	592406at2759	0.088
2108	ETFA	9606_0:003b2c	1128607at2759	0.0934579
2109	ETFB	9606_0:004a70	1092876at2759	0.0925926
2110	ETFDH	9606_0:00159d	293434at2759	0.0917431
2113	ETS1	9606_0:002cfb	526256at2759	0.846154
2114	ETS2	9606_0:004dda	526256at2759	0.846154
2115	ETV1	9606_0:001eaa	536648at2759	0.909091
2116	ETV2	9606_0:004a3a	526256at2759	0.846154
2117	ETV3	9606_0:000067	677533at2759	0.75
2118	ETV4	9606_0:0043aa	536648at2759	0.909091
2119	ETV5	9606_0:001022	536648at2759	0.909091
2120	ETV6	9606_0:0031e6	827924at2759	0.833333
2121	EVC	9606_0:001554	133009at2759	0.5
2122	MECOM	9606_0:001111	1318335at2759	0.0833333
2123	EVI2A	9606_0:003fdf	1364705at2759	1
2124	EVI2B	9606_0:00415c	997203at2759	1
2125	EVPL	9606_0:003f50	68483at2759	0.8
2128	EVX1	9606_0:002043	836887at2759	0.833333
2130	EWSR1	9606_0:004fd5	1539664at2759	0.344828
2131	EXT1	9606_0:0024cf	789556at2759	0.196429
2132	EXT2	9606_0:002be7	789556at2759	0.196429
2134	EXTL1	9606_0:0001b7	789556at2759	0.196429
2135	EXTL2	9606_0:00041a	750735at2759	0.241379
2137	EXTL3	9606_0:002462	789556at2759	0.196429
2138	EYA1	9606_0:002458	1030296at2759	0.25
2139	EYA2	9606_0:004cee	1030296at2759	0.25
2140	EYA3	9606_0:000124	1030296at2759	0.25
2145	EZH1	9606_0:004109	875190at2759	0.166667
2146	EZH2	9606_0:001fab	875190at2759	0.166667
2147	F2	9606_0:002cea	1314811at2759	0.135802
2149	F2R	9606_0:001885	763273at2759	1
2150	F2RL1	9606_0:0016ce	892946at2759	0.857143
2151	F2RL2	9606_0:0016aa	892946at2759	0.857143
2152	F3	9606_0:00089a	1000890at2759	1
2153	F5	9606_0:000567	454773at2759	0.130435
2155	F7	9606_0:003609	1314811at2759	0.135802
2157	F8	9606_0:00518a	454773at2759	0.130435
2158	F9	9606_0:00532c	1314811at2759	0.135802
2159	F10	9606_0:003623	1314811at2759	0.135802
2160	F11	9606_0:001555	1314811at2759	0.135802
2161	F12	9606_0:00197d	1314811at2759	0.135802
2162	F13A1	9606_0:001cd1	297055at2759	0.727273
2165	F13B	9606_0:000112	296899at2759	0.470588
2166	FAAH	9606_0:000416	852596at2759	0.103448
2167	FABP4	9606_0:00230f	1417203at2759	0.529412
2168	FABP1	9606_0:000c1b	1440574at2759	1
2169	FABP2	9606_0:0015cf	1436007at2759	0.857143
2170	FABP3	9606_0:0004e1	1417203at2759	0.529412
2171	FABP5	9606_0:00245b	1417203at2759	0.529412
2172	FABP6	9606_0:001773	1440574at2759	1
2173	FABP7	9606_0:001ab2	1417203at2759	0.529412
2175	FANCA	9606_0:003dd3	46927at2759	0.7
2176	FANCC	9606_0:002791	1546359at2759	1
2177	FANCD2	9606_0:00103a	979208at2759	0.176471
2178	FANCE	9606_0:001a27	575714at2759	1
2180	ACSL1	9606_0:0015d2	630541at2759	0.0990991
2181	ACSL3	9606_0:00098a	293865at2759	0.119565
2182	ACSL4	9606_0:005038	293865at2759	0.119565
2184	FAH	9606_0:003ac4	980065at2759	0.114286
2185	PTK2B	9606_0:0023bb	43729at2759	0.55
2186	BPTF	9606_0:00422c	343959at2759	0.428571
2187	FANCB	9606_0:0051fe	239029at2759	0.857143
2188	FANCF	9606_0:002ccd	1404593at2759	1
2189	FANCG	9606_0:0026b4	358660at2759	1
2191	FAP	9606_0:0008aa	269253at2759	0.211538
2192	FBLN1	9606_0:004f1c	1174178at2759	0.122222
2193	FARSA	9606_0:004699	733355at2759	0.0833333
2194	FASN	9606_0:00412a	19161at2759	0.112903
2195	FAT1	9606_0:0012a8	12779at2759	0.5
2196	FAT2	9606_0:00196e	12779at2759	0.5
2197	FAU	9606_0:002e8f	1484551at2759	0.434783
2199	FBLN2	9606_0:001157	1174178at2759	0.122222
2200	FBN1	9606_0:003afa	1174178at2759	0.122222
2201	FBN2	9606_0:001865	1174178at2759	0.122222
2202	EFEMP1	9606_0:000c43	1174178at2759	0.122222
2203	FBP1	9606_0:002505	1381522at2759	0.0982143
2204	FCAR	9606_0:0045f0	1327293at2759	0.714286
2205	FCER1A	9606_0:0006b1	866496at2759	0.833333
2206	MS4A2	9606_0:002f16	1155741at2759	1
2207	FCER1G	9606_0:0007e5	1577383at2759	1
2208	FCER2	9606_0:004a4e	985894at2759	0.8
2209	FCGR1A	9606_0:000419	866496at2759	0.833333
2210	FCGR1B	9606_0:00069c	866496at2759	0.833333
2212	FCGR2A	9606_0:0005a8	1246375at2759	1
2213	FCGR2B	9606_0:00047c	1246375at2759	1
2214	FCGR3A	9606_0:000896	866496at2759	0.833333
2215	FCGR3B	9606_0:000123	866496at2759	0.833333
2217	FCGRT	9606_0:004625	912212at2759	1
2218	FKTN	9606_0:0026ff	1115738at2759	0.275
2219	FCN1	9606_0:00269c	1035379at2759	0.7
2220	FCN2	9606_0:00256d	1035379at2759	0.7
2222	FDFT1	9606_0:0023ae	563702at2759	0.0843373
2224	FDPS	9606_0:0007e3	1066656at2759	0.0964912
2230	FDX1	9606_0:002dcf	1380051at2759	0.0866142
2232	FDXR	9606_0:00437b	1324510at2759	0.092437
2235	FECH	9606_0:004470	1003638at2759	0.108911
2237	FEN1	9606_0:00307c	1094524at2759	0.0833333
2239	GPC4	9606_0:0051b8	611422at2759	1
2241	FER	9606_0:001966	556386at2759	0.55
2242	FES	9606_0:00395b	556386at2759	0.55
2243	FGA	9606_0:0014dd	363208at2759	0.75
2244	FGB	9606_0:001475	357340at2759	0.470588
2245	FGD1	9606_0:0050d5	652460at2759	0.169811
2246	FGF1	9606_0:0018e6	1157770at2759	0.888889
2247	FGF2	9606_0:0014d1	1157770at2759	0.888889
2248	FGF3	9606_0:002dae	1157770at2759	0.888889
2249	FGF4	9606_0:002cab	1183051at2759	1
2250	FGF5	9606_0:0013d6	1157770at2759	0.888889
2251	FGF6	9606_0:003429	1183051at2759	1
2253	FGF8	9606_0:0028cc	1190450at2759	1
2254	FGF9	9606_0:003543	1097566at2759	1
2255	FGF10	9606_0:0017d3	1340221at2759	1
2256	FGF11	9606_0:003faf	1192273at2759	1
2257	FGF12	9606_0:000f66	1192273at2759	1
2258	FGF13	9606_0:00520f	1192273at2759	1
2259	FGF14	9606_0:00363d	1192273at2759	1
2260	FGFR1	9606_0:002311	220433at2759	0.625
2261	FGFR3	9606_0:001380	220433at2759	0.625
2262	GPC5	9606_0:00363b	1097767at2759	0.818182
2263	FGFR2	9606_0:002922	220433at2759	0.625
2264	FGFR4	9606_0:0017e3	220433at2759	0.625
2266	FGG	9606_0:0013eb	523014at2759	0.8
2267	FGL1	9606_0:00243c	523014at2759	0.8
2268	FGR	9606_0:00043b	539311at2759	0.22449
2271	FH	9606_0:000779	1022919at2759	0.105263
2272	FHIT	9606_0:000fb6	1198291at2759	0.108108
2273	FHL1	9606_0:005013	642235at2759	0.172414
2274	FHL2	9606_0:000992	642235at2759	0.172414
2275	FHL3	9606_0:0004be	642235at2759	0.172414
2277	VEGFD	9606_0:005279	1364454at2759	0.692308
2280	FKBP1A	9606_0:004c26	1328688at2759	0.0973451
2281	FKBP1B	9606_0:000a8e	1328688at2759	0.0973451
2286	FKBP2	9606_0:002fd9	1507309at2759	0.120482
2287	FKBP3	9606_0:003688	1328688at2759	0.0973451
2288	FKBP4	9606_0:0031df	897391at2759	0.092437
2289	FKBP5	9606_0:001a1a	897391at2759	0.092437
2290	FOXG1	9606_0:003735	1270467at2759	0.189655
2294	FOXF1	9606_0:003ead	1120805at2759	1
2295	FOXF2	9606_0:001d20	1120805at2759	1
2296	FOXC1	9606_0:001de3	1270467at2759	0.189655
2297	FOXD1	9606_0:00161b	1270467at2759	0.189655
2298	FOXD4	9606_0:00270b	1270467at2759	0.189655
2299	FOXI1	9606_0:00181b	1270467at2759	0.189655
2300	FOXL1	9606_0:003c74	1270467at2759	0.189655
2301	FOXE3	9606_0:000486	1270467at2759	0.189655
2302	FOXJ1	9606_0:0042bb	1270467at2759	0.189655
2303	FOXC2	9606_0:003c50	1270467at2759	0.189655
2304	FOXE1	9606_0:00266f	1270467at2759	0.189655
2305	FOXM1	9606_0:003315	1270467at2759	0.189655
2306	FOXD2	9606_0:000686	1270467at2759	0.189655
2307	FOXS1	9606_0:004cba	1270467at2759	0.189655
2308	FOXO1	9606_0:003625	1160384at2759	0.846154
2309	FOXO3	9606_0:001dd4	1160384at2759	0.846154
2312	FLG	9606_0:00085f	30610at2759	1
2313	FLI1	9606_0:002d79	1113327at2759	0.916667
2314	FLII	9606_0:005442	1376537at2759	0.1375
2316	FLNA	9606_0:005217	35998at2759	0.268293
2317	FLNB	9606_0:000fed	35998at2759	0.268293
2318	FLNC	9606_0:001fd1	35998at2759	0.268293
2319	FLOT2	9606_0:00428e	812555at2759	0.3125
2321	FLT1	9606_0:0035c0	236292at2759	0.571429
2322	FLT3	9606_0:0035e5	236292at2759	0.571429
2323	FLT3LG	9606_0:0045ff	1596773at2759	1
2324	FLT4	9606_0:0016be	236292at2759	0.571429
2326	FMO1	9606_0:0007ee	405736at2759	0.0970874
2327	FMO2	9606_0:0004d3	405736at2759	0.0970874
2328	FMO3	9606_0:000824	405736at2759	0.0970874
2329	FMO4	9606_0:0002cb	405736at2759	0.0970874
2330	FMO5	9606_0:00089c	405736at2759	0.0970874
2331	FMOD	9606_0:00033b	826997at2759	0.0940171
2332	FMR1	9606_0:00502e	374073at2759	0.47619
2334	AFF2	9606_0:00511b	558558at2759	1
2335	FN1	9606_0:0009c4	6580at2759	0.875
2339	FNTA	9606_0:002252	1527547at2759	0.0846154
2342	FNTB	9606_0:0037a2	1042804at2759	0.0833333
2346	FOLH1	9606_0:002c9c	804230at2759	0.177419
2348	FOLR1	9606_0:002ba0	1224404at2759	0.588235
2350	FOLR2	9606_0:002ee3	1534387at2759	0.228571
2352	FOLR3	9606_0:002d0a	1224404at2759	0.588235
2353	FOS	9606_0:0036de	1221590at2759	1
2354	FOSB	9606_0:0047e2	1221590at2759	1
2355	FOSL2	9606_0:000a5d	1221590at2759	1
2356	FPGS	9606_0:002634	840266at2759	0.0909091
2357	FPR1	9606_0:0045dc	910274at2759	1
2358	FPR2	9606_0:004a81	910274at2759	1
2359	FPR3	9606_0:00472b	910274at2759	1
2395	FXN	9606_0:0025f7	1372185at2759	0.1
2444	FRK	9606_0:001d7a	539311at2759	0.22449
2475	MTOR	9606_0:00073c	26975at2759	0.0894309
2483	FRG1	9606_0:0013f9	1400930at2759	0.234043
2487	FRZB	9606_0:000a4a	1339129at2759	1
2488	FSHB	9606_0:002cc3	1362225at2759	0.833333
2491	CENPI	9606_0:005304	278624at2759	0.176471
2492	FSHR	9606_0:000a45	257031at2759	0.642857
2494	NR5A2	9606_0:000082	619653at2759	1
2495	FTH1	9606_0:002fa0	1249457at2759	0.34375
2512	FTL	9606_0:0049ac	1249457at2759	0.34375
2515	ADAM2	9606_0:0022b0	162519at2759	0.123596
2516	NR5A1	9606_0:0027e7	619653at2759	1
2517	FUCA1	9606_0:00013f	929780at2759	0.261905
2519	FUCA2	9606_0:001d28	929780at2759	0.261905
2520	GAST	9606_0:004088	1433918at2759	1
2521	FUS	9606_0:003ec1	1539664at2759	0.344828
2523	FUT1	9606_0:0047c6	1006406at2759	0.09375
2524	FUT2	9606_0:0048d3	1006406at2759	0.09375
2525	FUT3	9606_0:0049ea	551308at2759	0.203704
2526	FUT4	9606_0:002e8e	551308at2759	0.203704
2527	FUT5	9606_0:004a67	551308at2759	0.203704
2528	FUT6	9606_0:00467c	551308at2759	0.203704
2529	FUT7	9606_0:0027e0	551308at2759	0.203704
2530	FUT8	9606_0:003734	1290594at2759	0.357143
2531	KDSR	9606_0:004411	1210617at2759	0.0826446
2532	ACKR1	9606_0:000748	1194550at2759	1
2533	FYB1	9606_0:001661	831692at2759	0.714286
2534	FYN	9606_0:001a83	539311at2759	0.22449
2535	FZD2	9606_0:004200	330751at2759	0.52381
2537	IFI6	9606_0:00014e	1593440at2759	0.666667
2538	G6PC	9606_0:0041f0	743717at2759	0.642857
2539	G6PD	9606_0:0052f4	383995at2759	0.0940171
2542	SLC37A4	9606_0:002c92	621600at2759	0.212766
2543	GAGE1	9606_0:00510b	1575904at2759	1
2547	XRCC6	9606_0:004e86	402798at2759	0.1
2548	GAA	9606_0:00421c	151244at2759	0.166667
2549	GAB1	9606_0:00155c	1153633at2759	0.416667
2550	GABBR1	9606_0:0054b0	590810at2759	0.243902
2551	GABPA	9606_0:004df1	526256at2759	0.846154
2553	GABPB1	9606_0:003b0d	1514706at2759	0.346154
2554	GABRA1	9606_0:001697	1057372at2759	0.538462
2555	GABRA2	9606_0:0014fd	1057372at2759	0.538462
2556	GABRA3	9606_0:00517b	1057372at2759	0.538462
2557	GABRA4	9606_0:00138e	1057372at2759	0.538462
2558	GABRA5	9606_0:003a6d	1057372at2759	0.538462
2559	GABRA6	9606_0:0016d2	1057372at2759	0.538462
2560	GABRB1	9606_0:001597	480926at2759	0.692308
2561	GABRB2	9606_0:001829	480926at2759	0.692308
2562	GABRB3	9606_0:0039a4	480926at2759	0.692308
2563	GABRD	9606_0:000880	480926at2759	0.692308
2564	GABRE	9606_0:00506b	1057372at2759	0.538462
2565	GABRG1	9606_0:0014a2	1057372at2759	0.538462
2566	GABRG2	9606_0:00177d	1057372at2759	0.538462
2567	GABRG3	9606_0:003ab2	1057372at2759	0.538462
2568	GABRP	9606_0:001868	480926at2759	0.692308
2569	GABRR1	9606_0:001b2d	640805at2759	0.666667
2570	GABRR2	9606_0:001d78	640805at2759	0.666667
2571	GAD1	9606_0:000dc1	810772at2759	0.147059
2572	GAD2	9606_0:002a80	810772at2759	0.147059
2580	GAK	9606_0:001416	826336at2759	0.129412
2581	GALC	9606_0:003733	364933at2759	0.615385
2582	GALE	9606_0:000159	662484at2759	0.0964912
2583	B4GALNT1	9606_0:003335	363090at2759	0.5
2584	GALK1	9606_0:004273	860024at2759	0.106796
2585	GALK2	9606_0:003b4d	860024at2759	0.106796
2587	GALR1	9606_0:0044a4	1294084at2759	1
2588	GALNS	9606_0:003ebf	515367at2759	0.2
2589	GALNT1	9606_0:0043f5	606683at2759	0.244444
2590	GALNT2	9606_0:000639	606683at2759	0.244444
2591	GALNT3	9606_0:000b1e	606683at2759	0.244444
2592	GALT	9606_0:00258f	1135699at2759	0.229167
2593	GAMT	9606_0:004840	1297303at2759	0.132353
2595	GANC	9606_0:003ae7	100626at2759	0.0973451
2596	GAP43	9606_0:00122f	1531103at2759	1
2597	GAPDH	9606_0:0033b6	945145at2759	0.0833333
2615	LRRC32	9606_0:002ff9	826997at2759	0.0940171
2617	GARS	9606_0:001fde	1183820at2759	0.0846154
2618	GART	9606_0:004d8b	105366at2759	0.118421
2619	GAS1	9606_0:0027e8	1071951at2759	0.714286
2620	GAS2	9606_0:002b8b	1343422at2759	0.578947
2621	GAS6	9606_0:00356d	317733at2759	0.4
2622	GAS8	9606_0:003e2b	1257437at2759	0.141026
2623	GATA1	9606_0:0052be	807790at2759	0.4375
2624	GATA2	9606_0:00104d	1240204at2759	0.666667
2625	GATA3	9606_0:0028f5	1240204at2759	0.666667
2626	GATA4	9606_0:005401	807790at2759	0.4375
2627	GATA6	9606_0:00442b	807790at2759	0.4375
2628	GATM	9606_0:0039b6	636718at2759	0.275862
2629	GBA	9606_0:00066c	644299at2759	0.153846
2631	NIPSNAP2	9606_0:001e6e	1141024at2759	0.153846
2632	GBE1	9606_0:000f3d	165238at2759	0.150685
2633	GBP1	9606_0:000815	1027269at2759	0.15493
2634	GBP2	9606_0:00067d	1027269at2759	0.15493
2635	GBP3	9606_0:000018	1027269at2759	0.15493
2636	GBX1	9606_0:00219f	1406210at2759	1
2637	GBX2	9606_0:000dea	1406210at2759	1
2638	GC	9606_0:00159e	514529at2759	1
2639	GCDH	9606_0:004830	589058at2759	0.0925926
2641	GCG	9606_0:000d31	1349644at2759	1
2642	GCGR	9606_0:004248	651627at2759	0.6
2643	GCH1	9606_0:003826	793457at2759	0.123596
2644	GCHFR	9606_0:003a47	1560576at2759	0.538462
2645	GCK	9606_0:002153	1153545at2759	0.129412
2646	GCKR	9606_0:0009a6	858819at2759	0.333333
2647	BLOC1S1	9606_0:00331b	1603359at2759	0.227273
2648	KAT2A	9606_0:0041bc	349249at2759	0.105769
2649	NR6A1	9606_0:002522	619653at2759	1
2650	GCNT1	9606_0:0026b1	868849at2759	0.526316
2651	GCNT2	9606_0:001a62	791893at2759	0.391304
2652	OPN1MW	9606_0:005063	940057at2759	0.647059
2653	GCSH	9606_0:003ea4	1348095at2759	0.0909091
2657	GDF1	9606_0:004757	1106226at2759	1
2658	GDF2	9606_0:002b3d	749511at2759	1
2660	MSTN	9606_0:000935	892873at2759	1
2661	GDF9	9606_0:0017ea	724783at2759	0.666667
2662	GDF10	9606_0:0028db	1002140at2759	0.833333
2664	GDI1	9606_0:0052e7	763627at2759	0.0839695
2665	GDI2	9606_0:002a53	763627at2759	0.0839695
2668	GDNF	9606_0:0018c9	1373773at2759	1
2669	GEM	9606_0:0021e7	679855at2759	0.5
2670	GFAP	9606_0:0040e2	655109at2759	0.8
2671	GFER	9606_0:003bc0	1537996at2759	0.107843
2672	GFI1	9606_0:00063d	1318335at2759	0.0833333
2673	GFPT1	9606_0:0008cc	262871at2759	0.0852713
2674	GFRA1	9606_0:00294f	482696at2759	0.666667
2675	GFRA2	9606_0:0023a9	482696at2759	0.666667
2676	GFRA3	9606_0:001840	921584at2759	0.666667
2677	GGCX	9606_0:000b6d	304818at2759	0.533333
2678	GGT1	9606_0:004e1c	1419292at2759	0.164179
2683	B4GALT1	9606_0:002528	1201618at2759	0.289474
2686	GGT7	9606_0:004cc6	1419292at2759	0.164179
2687	GGT5	9606_0:004ec0	1419292at2759	0.164179
2688	GH1	9606_0:0041e8	1190548at2759	0.5
2689	GH2	9606_0:003f45	1190548at2759	0.5
2690	GHR	9606_0:0016b5	346239at2759	0.625
2691	GHRH	9606_0:004c23	1445692at2759	1
2692	GHRHR	9606_0:0021c8	651627at2759	0.6
2693	GHSR	9606_0:000fb8	890529at2759	1
2694	GIF	9606_0:002cf4	1233171at2759	1
2695	GIP	9606_0:00431c	1564478at2759	1
2696	GIPR	9606_0:0047b5	651627at2759	0.6
2697	GJA1	9606_0:001c3e	823525at2759	1
2700	GJA3	9606_0:0035ad	969321at2759	1
2701	GJA4	9606_0:0001a1	903777at2759	1
2702	GJA5	9606_0:000882	992551at2759	1
2703	GJA8	9606_0:000476	814925at2759	1
2705	GJB1	9606_0:0052b6	1131301at2759	1
2706	GJB2	9606_0:003582	1043502at2759	1
2707	GJB3	9606_0:000427	902090at2759	1
2709	GJB5	9606_0:000320	955506at2759	1
2710	GK	9606_0:0051e2	519426at2759	0.0916667
2712	GK2	9606_0:0014bd	519426at2759	0.0916667
2717	GLA	9606_0:0052fa	964130at2759	0.171875
2719	GPC3	9606_0:005362	1097767at2759	0.818182
2720	GLB1	9606_0:000ef4	179316at2759	0.171875
2729	GCLC	9606_0:001a3a	575052at2759	0.0894309
2730	GCLM	9606_0:0006b4	1516283at2759	0.25
2731	GLDC	9606_0:002617	390348at2759	0.0943396
2733	GLE1	9606_0:002654	379050at2759	0.25
2734	GLG1	9606_0:003eff	189325at2759	0.6
2735	GLI1	9606_0:0031b0	135929at2759	0.666667
2736	GLI2	9606_0:000b4f	56870at2759	0.8
2737	GLI3	9606_0:001e3b	56870at2759	0.8
2738	GLI4	9606_0:0021f6	1318335at2759	0.0833333
2739	GLO1	9606_0:001c70	1513831at2759	0.103448
2740	GLP1R	9606_0:001dd9	651627at2759	0.6
2741	GLRA1	9606_0:001817	614790at2759	0.75
2742	GLRA2	9606_0:005341	614790at2759	0.75
2743	GLRB	9606_0:00131a	614790at2759	0.75
2744	GLS	9606_0:000cab	349094at2759	0.219512
2745	GLRX	9606_0:001742	1535999at2759	0.0833333
2746	GLUD1	9606_0:002845	692851at2759	0.11
2747	GLUD2	9606_0:005320	692851at2759	0.11
2752	GLUL	9606_0:000770	784869at2759	0.119565
2760	GM2A	9606_0:0016d7	1548356at2759	0.142857
2762	GMDS	9606_0:001d61	877551at2759	0.141026
2764	GMFB	9606_0:003781	1477747at2759	0.183673
2765	GML	9606_0:0022bc	1532701at2759	0.5
2766	GMPR	9606_0:001c80	618077at2759	0.0932203
2767	GNA11	9606_0:004a37	754573at2759	0.144737
2768	GNA12	9606_0:001f0f	754573at2759	0.144737
2769	GNA15	9606_0:0045dd	754573at2759	0.144737
2770	GNAI1	9606_0:0021ac	754573at2759	0.144737
2771	GNAI2	9606_0:001154	754573at2759	0.144737
2773	GNAI3	9606_0:0000e2	754573at2759	0.144737
2774	GNAL	9606_0:004508	754573at2759	0.144737
2775	GNAO1	9606_0:003d19	754573at2759	0.144737
2776	GNAQ	9606_0:0024d4	754573at2759	0.144737
2778	GNAS	9606_0:004cd0	754573at2759	0.144737
2779	GNAT1	9606_0:000e26	754573at2759	0.144737
2780	GNAT2	9606_0:0006ef	754573at2759	0.144737
2781	GNAZ	9606_0:004e60	754573at2759	0.144737
2782	GNB1	9606_0:0004b6	704786at2759	0.127907
2783	GNB2	9606_0:00212c	704786at2759	0.127907
2784	GNB3	9606_0:00319a	704786at2759	0.127907
2785	GNG3	9606_0:002cf5	1581168at2759	1
2786	GNG4	9606_0:000460	1581168at2759	1
2787	GNG5	9606_0:000423	1581168at2759	1
2790	GNG10	9606_0:0027ae	1581168at2759	1
2791	GNG11	9606_0:001fb5	1573820at2759	1
2792	GNGT1	9606_0:002047	1573820at2759	1
2793	GNGT2	9606_0:004366	1586104at2759	1
2794	GNL1	9606_0:001ba6	839833at2759	0.088
2796	GNRH1	9606_0:00224c	1556205at2759	1
2797	GNRH2	9606_0:004b03	1325349at2759	1
2798	GNRHR	9606_0:0013de	858238at2759	1
2799	GNS	9606_0:003136	1273622at2759	0.225
2800	GOLGA1	9606_0:0024d6	977234at2759	0.909091
2801	GOLGA2	9606_0:0025d9	358120at2759	0.769231
2802	GOLGA3	9606_0:003388	87408at2759	0.8
2803	GOLGA4	9606_0:000fa5	663248at2759	1
2804	GOLGB1	9606_0:000ff1	46562at2759	0.5
2805	GOT1	9606_0:002a0e	1104596at2759	0.0909091
2806	GOT2	9606_0:003edd	1104596at2759	0.0909091
2810	SFN	9606_0:000056	1176818at2759	0.0833333
2811	GP1BA	9606_0:0040d2	282791at2759	0.333333
2812	GP1BB	9606_0:004fa6	217854at2759	0.444444
2813	GP2	9606_0:003c97	665331at2759	0.666667
2814	GP5	9606_0:001161	826997at2759	0.0940171
2815	GP9	9606_0:001218	1229279at2759	0.8
2817	GPC1	9606_0:000a89	611422at2759	1
2819	GPD1	9606_0:0030ec	476066at2759	0.0877193
2820	GPD2	9606_0:000c49	669193at2759	0.0909091
2821	GPI	9606_0:00494e	446616at2759	0.0839695
2822	GPLD1	9606_0:001a15	743479at2759	0.282051
2823	GPM6A	9606_0:0015c5	914457at2759	1
2824	GPM6B	9606_0:00531a	914457at2759	1
2825	GPR1	9606_0:0008e5	910274at2759	1
2826	CCR10	9606_0:003f83	1082304at2759	1
2827	GPR3	9606_0:000347	903801at2759	1
2828	GPR4	9606_0:0048fb	716326at2759	1
2829	XCR1	9606_0:000e16	1285886at2759	1
2830	GPR6	9606_0:001c4f	903801at2759	1
2831	NPBWR1	9606_0:0023e5	1011272at2759	0.9
2832	NPBWR2	9606_0:004bb3	1011272at2759	0.9
2833	CXCR3	9606_0:00502d	794531at2759	1
2834	PRLHR	9606_0:00294c	1072979at2759	0.909091
2835	GPR12	9606_0:00361f	903801at2759	1
2837	UTS2R	9606_0:004139	1076228at2759	1
2838	GPR15	9606_0:001113	1201347at2759	0.833333
2840	GPR17	9606_0:000961	1166460at2759	1
2841	GPR18	9606_0:003607	1122184at2759	1
2842	GPR19	9606_0:003222	1383895at2759	1
2843	GPR20	9606_0:0023fa	845400at2759	1
2844	GPR21	9606_0:00260f	1099557at2759	0.9
2845	GPR22	9606_0:0053db	1246385at2759	1
2846	LPAR4	9606_0:0051f3	706068at2759	1
2847	MCHR1	9606_0:004fac	1011272at2759	0.9
2848	GPR25	9606_0:0003b5	1226574at2759	1
2849	GPR26	9606_0:0028d0	1039292at2759	1
2850	GPR27	9606_0:001149	1311948at2759	1
2852	GPER1	9606_0:0021bb	736624at2759	0.75
2853	GPR31	9606_0:001a72	903658at2759	1
2854	GPR32	9606_0:00474f	910274at2759	1
2856	GPR33	9606_0:0036a8	1025058at2759	1
2857	GPR34	9606_0:004ff8	1160030at2759	0.888889
2859	GPR35	9606_0:000993	966250at2759	1
2861	GPR37	9606_0:0020a5	568030at2759	1
2862	MLNR	9606_0:0035e9	890529at2759	1
2863	GPR39	9606_0:0008a3	890529at2759	1
2864	FFAR1	9606_0:004848	1074213at2759	1
2865	FFAR3	9606_0:004878	1129026at2759	0.833333
2866	GPR42	9606_0:004a88	1129026at2759	0.833333
2867	FFAR2	9606_0:004821	1129026at2759	0.833333
2868	GRK4	9606_0:001497	1104340at2759	0.282051
2869	GRK5	9606_0:002af0	1104340at2759	0.282051
2870	GRK6	9606_0:0017c4	1104340at2759	0.282051
2872	MKNK2	9606_0:0047ae	608695at2759	0.533333
2873	GPS1	9606_0:0040a1	859626at2759	0.126437
2874	GPS2	9606_0:0040db	1206280at2759	1
2875	GPT	9606_0:002416	477122at2759	0.0909091
2876	GPX1	9606_0:000eac	1483113at2759	0.0916667
2877	GPX2	9606_0:0036e2	1483113at2759	0.0916667
2878	GPX3	9606_0:00191a	1483113at2759	0.0916667
2879	GPX4	9606_0:00465a	1483113at2759	0.0916667
2880	GPX5	9606_0:001bf9	1483113at2759	0.0916667
2882	GPX7	9606_0:000524	1483113at2759	0.0916667
2885	GRB2	9606_0:003f42	1091250at2759	0.222222
2886	GRB7	9606_0:003f8c	497681at2759	0.846154
2887	GRB10	9606_0:0020c2	497681at2759	0.846154
2888	GRB14	9606_0:000d79	497681at2759	0.846154
2889	RAPGEF1	9606_0:0025c2	231215at2759	0.5625
2890	GRIA1	9606_0:0018ec	188544at2759	0.297297
2891	GRIA2	9606_0:0012fc	188544at2759	0.297297
2892	GRIA3	9606_0:0051e1	188544at2759	0.297297
2893	GRIA4	9606_0:003083	188544at2759	0.297297
2894	GRID1	9606_0:002973	122304at2759	0.5
2895	GRID2	9606_0:001531	122304at2759	0.5
2896	GRN	9606_0:0041d1	162721at2759	0.25641
2897	GRIK1	9606_0:004da9	188544at2759	0.297297
2898	GRIK2	9606_0:001d8b	188544at2759	0.297297
2899	GRIK3	9606_0:0000e0	188544at2759	0.297297
2900	GRIK4	9606_0:002bed	188544at2759	0.297297
2901	GRIK5	9606_0:0045ef	188544at2759	0.297297
2902	GRIN1	9606_0:00269d	188544at2759	0.297297
2903	GRIN2A	9606_0:003eb9	188544at2759	0.297297
2904	GRIN2B	9606_0:0030f1	188544at2759	0.297297
2905	GRIN2C	9606_0:003f20	188544at2759	0.297297
2906	GRIN2D	9606_0:004a13	188544at2759	0.297297
2907	GRINA	9606_0:002437	1290306at2759	0.150685
2908	NR3C1	9606_0:0015f4	333292at2759	1
2909	ARHGAP35	9606_0:004534	110157at2759	0.52381
2911	GRM1	9606_0:001c5a	107675at2759	0.333333
2912	GRM2	9606_0:0011dc	1154468at2759	0.366667
2913	GRM3	9606_0:002141	1154468at2759	0.366667
2914	GRM4	9606_0:001b6f	483746at2759	0.4375
2915	GRM5	9606_0:003094	107675at2759	0.333333
2916	GRM6	9606_0:001663	1154468at2759	0.366667
2917	GRM7	9606_0:00115e	483746at2759	0.4375
2918	GRM8	9606_0:001fa4	483746at2759	0.4375
2919	CXCL1	9606_0:0015b7	1618797at2759	1
2920	CXCL2	9606_0:0013f7	1618797at2759	1
2921	CXCL3	9606_0:001585	1618797at2759	1
2922	GRP	9606_0:00451d	1427338at2759	0.5
2923	PDIA3	9606_0:0039fe	462118at2759	0.0846154
2925	GRPR	9606_0:005115	1153238at2759	0.9
2926	GRSF1	9606_0:0014a8	603679at2759	0.207547
2928	GSC2	9606_0:004f6a	1270742at2759	0.470588
2931	GSK3A	9606_0:004959	990896at2759	0.0852713
2932	GSK3B	9606_0:000f88	990896at2759	0.0852713
2934	GSN	9606_0:002792	1376537at2759	0.1375
2935	GSPT1	9606_0:003c3c	1150082at2759	0.0846154
2936	GSR	9606_0:002337	581771at2759	0.0894309
2937	GSS	9606_0:004b95	1189955at2759	0.0819672
2938	GSTA1	9606_0:001c63	1162336at2759	0.126437
2939	GSTA2	9606_0:001a78	1162336at2759	0.126437
2940	GSTA3	9606_0:0019d9	1162336at2759	0.126437
2941	GSTA4	9606_0:001be8	1162336at2759	0.126437
2944	GSTM1	9606_0:00082a	1162336at2759	0.126437
2946	GSTM2	9606_0:0006e6	1162336at2759	0.126437
2947	GSTM3	9606_0:000740	1162336at2759	0.126437
2948	GSTM4	9606_0:000632	1162336at2759	0.126437
2949	GSTM5	9606_0:00065e	1162336at2759	0.126437
2950	GSTP1	9606_0:002e30	1162336at2759	0.126437
2952	GSTT1	9606_0:00555e	1231780at2759	0.116883
2953	GSTT2	9606_0:005558	1231780at2759	0.116883
2954	GSTZ1	9606_0:00385b	1283865at2759	0.119048
2956	MSH6	9606_0:000c73	138168at2759	0.0833333
2957	GTF2A1	9606_0:0037e3	1443035at2759	0.180328
2958	GTF2A2	9606_0:0038f8	1589933at2759	0.157143
2959	GTF2B	9606_0:000629	729732at2759	0.105769
2960	GTF2E1	9606_0:00103b	1343016at2759	0.15493
2961	GTF2E2	9606_0:002217	1160863at2759	0.207547
2962	GTF2F1	9606_0:004611	893557at2759	1
2963	GTF2F2	9606_0:0035ef	1496393at2759	0.120482
2965	GTF2H1	9606_0:002d6d	946128at2759	0.129412
2966	GTF2H2	9606_0:005565	768809at2759	0.0813008
2967	GTF2H3	9606_0:003389	1220881at2759	0.1
2968	GTF2H4	9606_0:001adf	466731at2759	0.0859375
2969	GTF2I	9606_0:002064	115381at2759	0.714286
2971	GTF3A	9606_0:003578	1318335at2759	0.0833333
2972	BRF1	9606_0:00387a	412601at2759	0.0961538
2975	GTF3C1	9606_0:003cec	143012at2759	0.833333
2976	GTF3C2	9606_0:000a53	885702at2759	0.146667
2977	GUCY1A2	9606_0:002bc3	531253at2759	0.208333
2978	GUCA1A	9606_0:001c2b	1271942at2759	0.0859375
2979	GUCA1B	9606_0:001a55	1271942at2759	0.0859375
2980	GUCA2A	9606_0:00059d	1552271at2759	1
[truncated: 17,367 more rows]
