# Supplementary material for: Growth of Biological Complexity from Prokaryotes to Hominids Reflected in the Human Genome
Source: Int J Mol Sci. 2021 Oct 28;22(21):11640. doi: 10.3390/ijms222111640 (PMC8583824; doi:10.3390/ijms222111640)
Supplement: Supplementary file 1 [file ijms-22-11640-s001.zip › vinogradov_SupTab_1-5.xls]

## Sheet: SupTab1
Supplementary Table S1.
The pathways enriched in Mammalia-Eutheria (12-14 phylostrata) belonging to 'nervous system process' genes (w/o olfactory receptors).
N_sample -- the observed number of genes belonging to a pathway in the gene sample;
Ratio -- the ratio of observed to expected numbers of genes belonging to a pathway in the gene sample;
q-value -- false discovery rate (can be considered as p-value corrected for multiple comparisons).
Pathway_ID	Pathway_name	N_sample	Ratio	q-value
1269573__REACTOME__R-HSA-420499	Class C/3 (Metabotropic glutamate/pheromone receptors)	10	126.622	5.435e-16
499__KEGG__ko04742; 83088__KEGG__hsa04742	Taste transduction	11	67.7597	6.8e-15
1269574__REACTOME__R-HSA-388396	GPCR downstream signaling	15	12.5001	2.016e-10
1269576__REACTOME__R-HSA-418594	G alpha (i) signalling events	11	22.1868	1.007e-09
1269543__REACTOME__R-HSA-372790	Signaling by GPCR	15	8.10138	5.944e-08
1269544__REACTOME__R-HSA-500792	GPCR ligand binding	11	11.9671	4.352e-07
1270325__REACTOME__R-HSA-445095	Interaction between L1 and Ankyrins	5	87.6611	9.956e-07
1339117__REACTOME__R-HSA-5576892	Phase 0 - rapid depolarisation	5	61.5997	5.187e-06
1269379__REACTOME__R-HSA-162582	Signal Transduction	16	3.67611	0.0003609
1270323__REACTOME__R-HSA-373760	L1CAM interactions	5	24.5074	0.0004042

## Sheet: SupTab2
Supplementary Table S2.
The InterPro domains enriched in TF appearing in Eutheria and later (14-17 physlostrata).
N_sample -- the observed number of genes containing a domain in the gene sample;
Ratio -- the ratio of observed to expected numbers of genes containing a domain in the gene sample;
q-value -- false discovery rate (can be considered as p-value corrected for multiple comparisons).
Domain_ID	Domain_name	N_sample	Ratio	q-value
IPR036236	Zinc finger C2H2 superfamily	387	21.3171	1.00E-324
IPR013087	Zinc finger C2H2-type	386	20.6333	1.00E-324
IPR036051	KRAB domain superfamily	326	34.2085	1.00E-324
IPR001909	Krueppel-associated box	326	34.2085	1.00E-324
IPR003309	SCAN domain	37	24.9405	2.353e-41
IPR038269	SCAN domain superfamily	36	24.6848	5.326e-40
IPR017114	C2H2-type Zinc finger protein, YY-1-like	8	31.816	1.461e-08
IPR003656	Zinc finger, BED-type	7	23.1991	8.524e-06
IPR004865	HSR domain	4	31.816	0.003405

## Sheet: SupTab3
Supplementary Table S3.
The number of genes with KRAB domain in avian and reptilian genomes.
Higher clade	Lower clade	Species	KRAB domain
Archosauria	Aves	Serinus canaria	7
Archosauria	Aves	Ficedula albicollis	7
Archosauria	Aves	Manacus vitellinus	7
Archosauria	Aves	Taeniopygia guttata	7
Archosauria	Aves	Lonchura striata	7
Archosauria	Aves	Anas platyrhynchos	9
Archosauria	Aves	Melopsittacus undulatus	11
Archosauria	Aves	Aquila chrysaetos	13
Archosauria	Aves	Dromaius novaehollandiae	13
Archosauria	Aves	Meleagris gallopavo	17
Archosauria	Crocodylia	Crocodylus porosus	22
Lepidosauria	Sphenodontia	Sphenodon punctatus	37
Archelosauria	Testudines	Pelodiscus sinensis	110
Lepidosauria	Squamata	Anolis carolinensis	135
Archelosauria	Testudines	Chelonoidis abingdonii	226
Archelosauria	Testudines	Gopherus agassizii	257
Archelosauria	Testudines	Chrysemys picta	296

## Sheet: SubTab4
Supplementary Table S4.
The InterPro domains enriched in TF with MGI<0.1 appearing in Bilateria-Euteleostomi (6-9 physlostrata).
N_sample -- the observed number of genes containing a domain in the gene sample;
Ratio -- the ratio of observed to expected numbers of genes containing a domain in the gene sample;
q-value -- false discovery rate (can be considered as p-value corrected for multiple comparisons).
Domain_ID	Domain_name	N_sample	Ratio	q-value
IPR036236	Zinc finger C2H2 superfamily	119	22.5192	1.254e-155
IPR013087	Zinc finger C2H2-type	119	21.8533	3.061e-154
IPR000210	BTB/POZ domain	35	27.3258	1.903e-37
IPR011333	SKP1/BTB/POZ domain superfamily	35	26.1312	7.766e-37
IPR001214	SET domain	10	27.8835	6.253e-09
IPR021849	Early growth response, N-terminal	3	136.629	0.001012

## Sheet: SupTab5
Supplementary Table S5.
The Gene Ontology (GO) molecular functions enriched in the ohnologs appearing in the vertebrates (8-17 phylostrata), i.e., post-WGD evolutionary stages).
(The enrichment is calculated in regard to all ohnologs.)
N_sample -- the observed number of genes belonging to a GO category in the gene sample;
Ratio -- the ratio of observed to expected numbers of genes belonging to a GO category in the gene sample;
q-value -- false discovery rate (can be considered as p-value corrected for multiple comparisons).
GO_ID	GO_name	N_sample	Ratio	q-value
GO:0003700	DNA-binding transcription factor activity	306	1.94653	1.09e-45
GO:0000981	DNA-binding transcription factor activity, RNA polymerase II-specific	299	1.94965	5.703e-45
GO:0043565	sequence-specific DNA binding	315	1.81859	1.125e-38
GO:0140110	transcription regulator activity	349	1.75249	1.125e-38
GO:1990837	sequence-specific double-stranded DNA binding	297	1.8189	3.087e-36
GO:0003677	DNA binding	363	1.68969	8.589e-36
GO:0003690	double-stranded DNA binding	301	1.80102	8.976e-36
GO:0001067	regulatory region nucleic acid binding	269	1.78383	2.035e-30
GO:0000976	transcription regulatory region sequence-specific DNA binding	268	1.78098	3.577e-30
GO:0000977	RNA polymerase II transcription regulatory region sequence-specific DNA binding	251	1.79808	6.165e-29
GO:0098772	molecular function regulator	516	1.4051	3.964e-25
GO:0003676	nucleic acid binding	423	1.4631	9.802e-24
GO:0000987	cis-regulatory region sequence-specific DNA binding	214	1.76825	7.017e-23
GO:0001216	DNA-binding transcription activator activity	161	1.94155	1.272e-22
GO:0001228	DNA-binding transcription activator activity, RNA polymerase II-specific	160	1.9445	1.331e-22
GO:0000978	RNA polymerase II cis-regulatory region sequence-specific DNA binding	206	1.75317	2.352e-21
GO:0001217	DNA-binding transcription repressor activity	67	1.95575	6.299e-09
GO:0001227	DNA-binding transcription repressor activity, RNA polymerase II-specific	66	1.94473	1.199e-08
GO:0003682	chromatin binding	96	1.35675	0.02102
GO:1901363	heterocyclic compound binding	540	1.10236	0.04245
